# Supplementary material for: N-(1-Acetyl-r-7,c-9-diphenyl-4,8-dithia-1,2-diaza­spiro­[5.4]dec-2-en-3-yl)acet­amide
Source: Acta Crystallogr Sect E Struct Rep Online. 2008 Jan 23;64(Pt 2):o494–5. doi: 10.1107/S1600536808001025 (PMC2960219; doi:10.1107/S1600536808001025)
Supplement: Supplementary file 1 [file e-64-0o494-sup1.cif]

##############################################################################
###                                                                        ###
###        Electronic paper (Acta Crystallographica Section E)             ###
###                                                                        ###
##############################################################################
#                                                                            #
# This CIF contains the data in a paper accepted for publication in Acta     #
# Crystallographica Section E. It conforms to the requirements of Notes      #
# for Authors for Section E, and has been peer reviewed under the auspices   #
# of the IUCr Commission on Journals.                                        #
#                                                                            #
# Full details of the Crystallographic Information File format               #
# are given in the paper "The Crystallographic Information File (CIF):       #
# a New Standard Archive File for Crystallography" by S. R. Hall, F. H.      #
# Allen and I. D. Brown [Acta Cryst. (1991), A47, 655-685].                  #
#                                                                            #
# The current version of the core CIF dictionary is obtainable from          #
# ftp://ftp.iucr.org/pub/cif_core.dic. The current version number is 2.1.    #
#                                                                            #
# Software is freely available for graphical display of the structure(s) in  #
# this CIF.  For information consult the CIF home page http://www.iucr.org/  #
# cif/home.html                                                              #
#                                                                            #
##############################################################################
                                             
data_I
_audit_creation_method     SHELXL-97
_chemical_name_systematic
;
N-(1-Acetyl-r-7,c-9-diphenyl-4,8-dithia-1,2-diazaspiro[5.4]dec-2-en-3-
yl)acetamide
;
_chemical_name_common     ?
_chemical_formula_moiety     'C22 H23 N3 O2 S2'
_chemical_formula_sum     'C22 H23 N3 O2 S2'
_chemical_formula_iupac     'C22 H23 N3 O2 S2'
_chemical_formula_weight     425.55
_chemical_melting_point     ?
_symmetry_cell_setting     monoclinic
_symmetry_space_group_name_H-M     'P 21/n'
_symmetry_space_group_name_Hall     '-P 2yn'
loop_
    _symmetry_equiv_pos_as_xyz
    'x, y, z'
    '-x+1/2, y+1/2, -z+1/2'
    '-x, -y, -z'
    'x-1/2, -y-1/2, z-1/2'
_cell_length_a     12.3310(7)
_cell_length_b     16.0218(9)
_cell_length_c     12.3852(7)
_cell_angle_alpha     90.00
_cell_angle_beta     116.7140(10)
_cell_angle_gamma     90.00
_cell_volume     2185.7(2)
_cell_formula_units_Z     4
_cell_measurement_reflns_used     2504
_cell_measurement_theta_min     1.94
_cell_measurement_theta_max     28.02
_cell_measurement_temperature     293(2)
_exptl_crystal_description     block
_exptl_crystal_colour     colourless
_exptl_crystal_size_max     0.25
_exptl_crystal_size_mid     0.24
_exptl_crystal_size_min     0.22
_exptl_crystal_density_diffrn     1.293
_exptl_crystal_density_meas     ?
_exptl_crystal_density_method     'not measured'
_exptl_crystal_F_000     896
_exptl_absorpt_coefficient_mu     0.266
_exptl_absorpt_correction_type     none
_exptl_absorpt_process_details     ?
_exptl_absorpt_correction_T_min     ?
_exptl_absorpt_correction_T_max     ?
_exptl_special_details
;
;
_diffrn_ambient_temperature     293(2)
_diffrn_radiation_type     MoK\a
_diffrn_radiation_wavelength     0.71073
_diffrn_radiation_source     'fine-focus sealed tube'
_diffrn_radiation_monochromator     graphite
_diffrn_measurement_device_type     'Bruker SMART APEX CCD area-detector'
_diffrn_measurement_device     'Bruker SMART APEX'
_diffrn_measurement_method     \w
_diffrn_detector_area_resol_mean     ?
_diffrn_reflns_number     24434
_diffrn_reflns_av_R_equivalents     0.0203
_diffrn_reflns_av_sigmaI/netI     0.0140
_diffrn_reflns_theta_min     1.94
_diffrn_reflns_theta_max     28.02
_diffrn_reflns_theta_full     28.02
_diffrn_measured_fraction_theta_max     0.972
_diffrn_measured_fraction_theta_full     0.972
_diffrn_reflns_limit_h_min     -15
_diffrn_reflns_limit_h_max     15
_diffrn_reflns_limit_k_min     -21
_diffrn_reflns_limit_k_max     21
_diffrn_reflns_limit_l_min     -16
_diffrn_reflns_limit_l_max     16
_diffrn_standards_number     0
_diffrn_standards_interval_count     ?
_diffrn_standards_interval_time     ?
_diffrn_standards_decay_%     ?
_refine_special_details
;
 Refinement of F^2^ against ALL reflections.  The weighted R-factor wR and
 goodness of fit S are based on F^2^, conventional R-factors R are based
 on F, with F set to zero for negative F^2^. The threshold expression of
 F^2^ > 2sigma(F^2^) is used only for calculating R-factors(gt) etc. and is
 not relevant to the choice of reflections for refinement.  R-factors based
 on F^2^ are statistically about twice as large as those based on F, and R-
 factors based on ALL data will be even larger.
;
_reflns_number_total     5139
_reflns_number_gt     4587
_reflns_threshold_expression     I>2\s(I)
_refine_ls_structure_factor_coef     Fsqd
_refine_ls_matrix_type     full
_refine_ls_R_factor_all     0.0422
_refine_ls_R_factor_gt     0.0382
_refine_ls_wR_factor_gt     0.1105
_refine_ls_wR_factor_ref     0.1155
_refine_ls_goodness_of_fit_ref     0.970
_refine_ls_restrained_S_all     0.970
_refine_ls_number_reflns     5139
_refine_ls_number_parameters     264
_refine_ls_number_restraints     0
_refine_ls_hydrogen_treatment     constr
_refine_ls_weighting_scheme     calc
_refine_ls_weighting_details
         'calc w=1/[\s^2^(Fo^2^)+(0.0759P)^2^+0.4937P] where P=(Fo^2^+2Fc^2^)/3'
_atom_sites_solution_hydrogens     geom
_atom_sites_solution_primary     direct
_atom_sites_solution_secondary     difmap
_refine_ls_shift/su_max     0.031
_refine_ls_shift/su_mean     0.001
_refine_diff_density_max     0.306
_refine_diff_density_min     -0.166
_refine_ls_extinction_method     none
_refine_ls_extinction_coef     ?
loop_
    _atom_type_symbol
    _atom_type_description
    _atom_type_scat_dispersion_real
    _atom_type_scat_dispersion_imag
    _atom_type_scat_source
    'C' 'C' 0.0033 0.0016
                         'International Tables Vol C Tables 4.2.6.8 and 6.1.1.4'
    'H' 'H' 0.0000 0.0000
                         'International Tables Vol C Tables 4.2.6.8 and 6.1.1.4'
    'N' 'N' 0.0061 0.0033
                         'International Tables Vol C Tables 4.2.6.8 and 6.1.1.4'
    'S' 'S' 0.1246 0.1234
                         'International Tables Vol C Tables 4.2.6.8 and 6.1.1.4'
    'O' 'O' 0.0106 0.0060
                         'International Tables Vol C Tables 4.2.6.8 and 6.1.1.4'
_computing_data_collection     'SMART (Bruker, 2001)'
_computing_cell_refinement     'SAINT (Bruker, 2001)'
_computing_data_reduction     'SAINT (Bruker, 2001)'
_computing_structure_solution     'SHELXS97 (Sheldrick, 2008)'
_computing_structure_refinement     'SHELXL97 (Sheldrick, 2008)'
_computing_molecular_graphics     'PLATON (Spek, 2003)'
_computing_publication_material
                         'SHELXL97 (Sheldrick, 2008) and PARST (Nardelli, 1995)'
loop_
    _atom_site_type_symbol
    _atom_site_label
    _atom_site_fract_x
    _atom_site_fract_y
    _atom_site_fract_z
    _atom_site_U_iso_or_equiv
    _atom_site_adp_type
    _atom_site_calc_flag
    _atom_site_refinement_flags
    _atom_site_occupancy
    _atom_site_disorder_assembly
    _atom_site_disorder_group
    C C1 0.81098(11) 0.05407(8) 0.11215(12) 0.0408(3) Uani d . 1 . .
    H H1 0.8386 0.0188 0.1844 0.049 Uiso calc R 1 . .
    C C2 0.91557(11) 0.11046(8) 0.12512(12) 0.0409(3) Uani d . 1 . .
    H H2A 0.8872 0.1490 0.0575 0.049 Uiso calc R 1 . .
    H H2B 0.9794 0.0766 0.1221 0.049 Uiso calc R 1 . .
    C C3 0.96801(10) 0.16028(8) 0.24349(11) 0.0377(3) Uani d . 1 . .
    C C4 0.87477(11) 0.21761(8) 0.25620(12) 0.0405(3) Uani d . 1 . .
    H H4A 0.9135 0.2456 0.3338 0.049 Uiso calc R 1 . .
    H H4B 0.8499 0.2601 0.1938 0.049 Uiso calc R 1 . .
    C C5 0.76159(11) 0.17236(8) 0.24675(12) 0.0403(3) Uani d . 1 . .
    H H5 0.7863 0.1315 0.3124 0.048 Uiso calc R 1 . .
    C C6 0.67241(12) 0.23270(8) 0.25743(12) 0.0418(3) Uani d . 1 . .
    C C7 0.64638(16) 0.22878(12) 0.35475(15) 0.0586(4) Uani d . 1 . .
    H H7 0.6834 0.1886 0.4143 0.070 Uiso calc R 1 . .
    C C8 0.5648(2) 0.28496(14) 0.36371(19) 0.0752(5) Uani d . 1 . .
    H H8 0.5471 0.2818 0.4291 0.090 Uiso calc R 1 . .
    C C9 0.51035(17) 0.34484(12) 0.2773(2) 0.0690(5) Uani d . 1 . .
    H H9 0.4571 0.3827 0.2850 0.083 Uiso calc R 1 . .
    C C10 0.53404(16) 0.34912(11) 0.17975(19) 0.0632(4) Uani d . 1 . .
    H H10 0.4963 0.3893 0.1203 0.076 Uiso calc R 1 . .
    C C11 0.61498(15) 0.29289(10) 0.17013(16) 0.0538(4) Uani d . 1 . .
    H H11 0.6309 0.2958 0.1036 0.065 Uiso calc R 1 . .
    C C12 0.76348(11) -0.00201(8) 0.00198(13) 0.0448(3) Uani d . 1 . .
    C C13 0.68438(16) -0.06649(11) -0.00790(18) 0.0625(4) Uani d . 1 . .
    H H13 0.6616 -0.0749 0.0534 0.075 Uiso calc R 1 . .
    C C14 0.63888(17) -0.11863(11) -0.1084(2) 0.0719(5) Uani d . 1 . .
    H H14 0.5863 -0.1617 -0.1135 0.086 Uiso calc R 1 . .
    C C15 0.67076(16) -0.10715(11) -0.19984(19) 0.0681(5) Uani d . 1 . .
    H H15 0.6392 -0.1416 -0.2675 0.082 Uiso calc R 1 . .
    C C16 0.74988(18) -0.04419(12) -0.19032(18) 0.0693(5) Uani d . 1 . .
    H H16 0.7728 -0.0364 -0.2516 0.083 Uiso calc R 1 . .
    C C17 0.79604(16) 0.00785(10) -0.09063(15) 0.0578(4) Uani d . 1 . .
    H H17 0.8498 0.0501 -0.0857 0.069 Uiso calc R 1 . .
    C C18 1.07172(12) 0.27042(8) 0.17789(12) 0.0411(3) Uani d . 1 . .
    C C19 1.18800(14) 0.31368(11) 0.20301(17) 0.0606(4) Uani d . 1 . .
    H H19A 1.2396 0.2764 0.1865 0.091 Uiso calc R 1 . .
    H H19B 1.2279 0.3303 0.2863 0.091 Uiso calc R 1 . .
    H H19C 1.1711 0.3621 0.1524 0.091 Uiso calc R 1 . .
    C C20 1.17574(11) 0.13205(8) 0.41606(11) 0.0382(3) Uani d . 1 . .
    C C21 1.28104(14) 0.04085(11) 0.58940(16) 0.0602(4) Uani d . 1 . .
    C C22 1.40213(17) 0.02732(16) 0.6959(2) 0.0910(8) Uani d . 1 . .
    H H22A 1.3910 0.0001 0.7593 0.137 Uiso calc R 1 . .
    H H22B 1.4412 0.0802 0.7244 0.137 Uiso calc R 1 . .
    H H22C 1.4517 -0.0070 0.6723 0.137 Uiso calc R 1 . .
    N N1 1.07548(9) 0.21007(7) 0.25605(9) 0.0385(2) Uani d . 1 . .
    N N2 1.18656(9) 0.19210(7) 0.35415(10) 0.0391(2) Uani d . 1 . .
    N N3 1.27755(10) 0.10526(8) 0.51668(10) 0.0459(3) Uani d . 1 . .
    H H3 1.3443 0.1316 0.5348 0.055 Uiso calc R 1 . .
    S S1 0.68373(3) 0.11763(2) 0.10259(3) 0.04552(11) Uani d . 1 . .
    S S2 1.03376(3) 0.08660(2) 0.37248(3) 0.04760(12) Uani d . 1 . .
    O O1 0.97614(9) 0.28782(7) 0.08854(9) 0.0496(2) Uani d . 1 . .
    O O2 1.19260(12) -0.00139(10) 0.56887(15) 0.0911(5) Uani d . 1 . .
loop_
    _atom_site_aniso_label
    _atom_site_aniso_U_11
    _atom_site_aniso_U_22
    _atom_site_aniso_U_33
    _atom_site_aniso_U_12
    _atom_site_aniso_U_13
    _atom_site_aniso_U_23
    C1 0.0315(6) 0.0393(6) 0.0463(6) -0.0006(5) 0.0128(5) -0.0023(5)
    C2 0.0295(6) 0.0440(7) 0.0462(7) -0.0014(5) 0.0144(5) -0.0066(5)
    C3 0.0275(5) 0.0391(6) 0.0415(6) -0.0027(4) 0.0111(5) -0.0001(5)
    C4 0.0334(6) 0.0417(6) 0.0454(6) -0.0017(5) 0.0169(5) -0.0033(5)
    C5 0.0356(6) 0.0420(6) 0.0441(6) -0.0007(5) 0.0187(5) 0.0010(5)
    C6 0.0362(6) 0.0436(6) 0.0495(7) -0.0049(5) 0.0228(5) -0.0037(5)
    C7 0.0614(9) 0.0688(10) 0.0551(8) -0.0016(8) 0.0347(8) -0.0018(7)
    C8 0.0779(12) 0.0931(14) 0.0782(12) -0.0035(11) 0.0560(11) -0.0175(11)
    C9 0.0560(9) 0.0644(10) 0.1010(14) -0.0014(8) 0.0481(10) -0.0211(10)
    C10 0.0539(9) 0.0514(9) 0.0889(12) 0.0088(7) 0.0362(9) 0.0020(8)
    C11 0.0528(8) 0.0531(8) 0.0657(9) 0.0082(6) 0.0358(7) 0.0066(7)
    C12 0.0320(6) 0.0397(6) 0.0537(7) 0.0014(5) 0.0113(5) -0.0061(5)
    C13 0.0533(9) 0.0579(9) 0.0740(10) -0.0153(7) 0.0267(8) -0.0141(8)
    C14 0.0498(9) 0.0556(10) 0.0958(14) -0.0159(7) 0.0200(9) -0.0223(9)
    C15 0.0498(9) 0.0622(10) 0.0776(11) 0.0029(7) 0.0156(8) -0.0305(9)
    C16 0.0708(11) 0.0702(11) 0.0666(10) -0.0030(9) 0.0305(9) -0.0223(9)
    C17 0.0576(9) 0.0522(8) 0.0635(9) -0.0072(7) 0.0272(8) -0.0143(7)
    C18 0.0370(6) 0.0392(6) 0.0463(6) 0.0018(5) 0.0180(5) 0.0003(5)
    C19 0.0461(8) 0.0560(9) 0.0721(10) -0.0088(7) 0.0198(7) 0.0140(7)
    C20 0.0289(5) 0.0389(6) 0.0415(6) -0.0018(4) 0.0111(5) -0.0034(5)
    C21 0.0413(7) 0.0576(9) 0.0678(10) 0.0010(6) 0.0121(7) 0.0199(7)
    C22 0.0484(9) 0.1010(16) 0.0918(14) -0.0008(10) 0.0032(9) 0.0505(13)
    N1 0.0269(5) 0.0415(5) 0.0417(5) -0.0022(4) 0.0107(4) 0.0011(4)
    N2 0.0278(5) 0.0422(5) 0.0402(5) -0.0023(4) 0.0089(4) -0.0015(4)
    N3 0.0308(5) 0.0494(6) 0.0463(6) -0.0035(4) 0.0073(4) 0.0060(5)
    S1 0.02991(17) 0.0501(2) 0.0527(2) -0.00154(12) 0.01512(14) -0.00724(14)
    S2 0.03201(17) 0.0476(2) 0.0523(2) -0.00652(12) 0.00926(14) 0.00873(14)
    O1 0.0386(5) 0.0543(6) 0.0509(5) 0.0070(4) 0.0156(4) 0.0104(4)
    O2 0.0511(7) 0.0829(9) 0.1081(11) -0.0123(6) 0.0081(7) 0.0488(8)
_geom_special_details
;
 All esds (except the esd in the dihedral angle between two l.s. planes)
 are estimated using the full covariance matrix.  The cell esds are taken
 into account individually in the estimation of esds in distances, angles
 and torsion angles; correlations between esds in cell parameters are only
 used when they are defined by crystal symmetry.  An approximate (isotropic)
 treatment of cell esds is used for estimating esds involving l.s. planes.
;
loop_
    _geom_bond_atom_site_label_1
    _geom_bond_atom_site_label_2
    _geom_bond_site_symmetry_2
    _geom_bond_distance
    _geom_bond_publ_flag
    C1 C12 . 1.5145(18) ?
    C1 C2 . 1.5228(17) ?
    C1 S1 . 1.8292(13) ?
    C1 H1 . 0.9800 ?
    C2 C3 . 1.5337(17) ?
    C2 H2A . 0.9700 ?
    C2 H2B . 0.9700 ?
    C3 N1 . 1.4937(15) ?
    C3 C4 . 1.5341(17) ?
    C3 S2 . 1.8543(13) ?
    C4 C5 . 1.5297(17) ?
    C4 H4A . 0.9700 ?
    C4 H4B . 0.9700 ?
    C5 C6 . 1.5140(18) ?
    C5 S1 . 1.8268(13) ?
    C5 H5 . 0.9800 ?
    C6 C11 . 1.383(2) ?
    C6 C7 . 1.3811(19) ?
    C7 C8 . 1.391(3) ?
    C7 H7 . 0.9300 ?
    C8 C9 . 1.368(3) ?
    C8 H8 . 0.9300 ?
    C9 C10 . 1.366(3) ?
    C9 H9 . 0.9300 ?
    C10 C11 . 1.389(2) ?
    C10 H10 . 0.9300 ?
    C11 H11 . 0.9300 ?
    C12 C17 . 1.384(2) ?
    C12 C13 . 1.388(2) ?
    C13 C14 . 1.391(3) ?
    C13 H13 . 0.9300 ?
    C14 C15 . 1.368(3) ?
    C14 H14 . 0.9300 ?
    C15 C16 . 1.371(3) ?
    C15 H15 . 0.9300 ?
    C16 C17 . 1.383(2) ?
    C16 H16 . 0.9300 ?
    C17 H17 . 0.9300 ?
    C18 O1 . 1.2324(16) ?
    C18 N1 . 1.3541(17) ?
    C18 C19 . 1.4941(19) ?
    C19 H19A . 0.9600 ?
    C19 H19B . 0.9600 ?
    C19 H19C . 0.9600 ?
    C20 N2 . 1.2742(17) ?
    C20 N3 . 1.3808(16) ?
    C20 S2 . 1.7427(12) ?
    C21 O2 . 1.209(2) ?
    C21 N3 . 1.3577(19) ?
    C21 C22 . 1.499(2) ?
    C22 H22A . 0.9600 ?
    C22 H22B . 0.9600 ?
    C22 H22C . 0.9600 ?
    N1 N2 . 1.3924(14) ?
    N3 H3 . 0.8600 ?
loop_
    _geom_angle_atom_site_label_1
    _geom_angle_atom_site_label_2
    _geom_angle_atom_site_label_3
    _geom_angle_site_symmetry_1
    _geom_angle_site_symmetry_3
    _geom_angle
    _geom_angle_publ_flag
    C12 C1 C2 . . 114.40(11) ?
    C12 C1 S1 . . 107.39(8) ?
    C2 C1 S1 . . 109.74(9) ?
    C12 C1 H1 . . 108.4 ?
    C2 C1 H1 . . 108.4 ?
    S1 C1 H1 . . 108.4 ?
    C1 C2 C3 . . 112.51(11) ?
    C1 C2 H2A . . 109.1 ?
    C3 C2 H2A . . 109.1 ?
    C1 C2 H2B . . 109.1 ?
    C3 C2 H2B . . 109.1 ?
    H2A C2 H2B . . 107.8 ?
    N1 C3 C4 . . 109.89(10) ?
    N1 C3 C2 . . 110.53(10) ?
    C4 C3 C2 . . 113.35(10) ?
    N1 C3 S2 . . 103.09(8) ?
    C4 C3 S2 . . 110.51(9) ?
    C2 C3 S2 . . 108.99(9) ?
    C5 C4 C3 . . 114.11(10) ?
    C5 C4 H4A . . 108.7 ?
    C3 C4 H4A . . 108.7 ?
    C5 C4 H4B . . 108.7 ?
    C3 C4 H4B . . 108.7 ?
    H4A C4 H4B . . 107.6 ?
    C6 C5 C4 . . 111.36(11) ?
    C6 C5 S1 . . 107.98(9) ?
    C4 C5 S1 . . 111.28(9) ?
    C6 C5 H5 . . 108.7 ?
    C4 C5 H5 . . 108.7 ?
    S1 C5 H5 . . 108.7 ?
    C11 C6 C7 . . 118.41(14) ?
    C11 C6 C5 . . 120.91(12) ?
    C7 C6 C5 . . 120.67(13) ?
    C6 C7 C8 . . 120.03(17) ?
    C6 C7 H7 . . 120.0 ?
    C8 C7 H7 . . 120.0 ?
    C9 C8 C7 . . 120.65(16) ?
    C9 C8 H8 . . 119.7 ?
    C7 C8 H8 . . 119.7 ?
    C8 C9 C10 . . 120.14(16) ?
    C8 C9 H9 . . 119.9 ?
    C10 C9 H9 . . 119.9 ?
    C9 C10 C11 . . 119.39(17) ?
    C9 C10 H10 . . 120.3 ?
    C11 C10 H10 . . 120.3 ?
    C6 C11 C10 . . 121.36(15) ?
    C6 C11 H11 . . 119.3 ?
    C10 C11 H11 . . 119.3 ?
    C17 C12 C13 . . 117.78(14) ?
    C17 C12 C1 . . 122.70(12) ?
    C13 C12 C1 . . 119.52(14) ?
    C12 C13 C14 . . 120.71(17) ?
    C12 C13 H13 . . 119.6 ?
    C14 C13 H13 . . 119.6 ?
    C15 C14 C13 . . 120.66(16) ?
    C15 C14 H14 . . 119.7 ?
    C13 C14 H14 . . 119.7 ?
    C14 C15 C16 . . 119.07(16) ?
    C14 C15 H15 . . 120.5 ?
    C16 C15 H15 . . 120.5 ?
    C15 C16 C17 . . 120.78(18) ?
    C15 C16 H16 . . 119.6 ?
    C17 C16 H16 . . 119.6 ?
    C16 C17 C12 . . 120.99(16) ?
    C16 C17 H17 . . 119.5 ?
    C12 C17 H17 . . 119.5 ?
    O1 C18 N1 . . 121.01(12) ?
    O1 C18 C19 . . 121.52(13) ?
    N1 C18 C19 . . 117.46(12) ?
    C18 C19 H19A . . 109.5 ?
    C18 C19 H19B . . 109.5 ?
    H19A C19 H19B . . 109.5 ?
    C18 C19 H19C . . 109.5 ?
    H19A C19 H19C . . 109.5 ?
    H19B C19 H19C . . 109.5 ?
    N2 C20 N3 . . 118.63(11) ?
    N2 C20 S2 . . 119.44(9) ?
    N3 C20 S2 . . 121.93(10) ?
    O2 C21 N3 . . 121.95(14) ?
    O2 C21 C22 . . 123.48(16) ?
    N3 C21 C22 . . 114.57(14) ?
    C21 C22 H22A . . 109.5 ?
    C21 C22 H22B . . 109.5 ?
    H22A C22 H22B . . 109.5 ?
    C21 C22 H22C . . 109.5 ?
    H22A C22 H22C . . 109.5 ?
    H22B C22 H22C . . 109.5 ?
    C18 N1 N2 . . 118.39(10) ?
    C18 N1 C3 . . 124.27(10) ?
    N2 N1 C3 . . 117.33(10) ?
    C20 N2 N1 . . 110.68(10) ?
    C21 N3 C20 . . 125.43(12) ?
    C21 N3 H3 . . 117.3 ?
    C20 N3 H3 . . 117.3 ?
    C5 S1 C1 . . 98.36(6) ?
    C20 S2 C3 . . 89.43(6) ?
loop_
    _geom_torsion_atom_site_label_1
    _geom_torsion_atom_site_label_2
    _geom_torsion_atom_site_label_3
    _geom_torsion_atom_site_label_4
    _geom_torsion_site_symmetry_1
    _geom_torsion_site_symmetry_2
    _geom_torsion_site_symmetry_3
    _geom_torsion_site_symmetry_4
    _geom_torsion
    _geom_torsion_publ_flag
    C12 C1 C2 C3 . . . . -174.88(10) ?
    S1 C1 C2 C3 . . . . 64.36(12) ?
    C1 C2 C3 N1 . . . . 176.11(10) ?
    C1 C2 C3 C4 . . . . -60.01(14) ?
    C1 C2 C3 S2 . . . . 63.50(12) ?
    N1 C3 C4 C5 . . . . -179.06(10) ?
    C2 C3 C4 C5 . . . . 56.72(14) ?
    S2 C3 C4 C5 . . . . -65.95(12) ?
    C3 C4 C5 C6 . . . . -178.82(11) ?
    C3 C4 C5 S1 . . . . -58.29(13) ?
    C4 C5 C6 C11 . . . . 65.69(17) ?
    S1 C5 C6 C11 . . . . -56.76(15) ?
    C4 C5 C6 C7 . . . . -114.40(15) ?
    S1 C5 C6 C7 . . . . 123.16(13) ?
    C11 C6 C7 C8 . . . . -0.5(2) ?
    C5 C6 C7 C8 . . . . 179.61(16) ?
    C6 C7 C8 C9 . . . . -0.5(3) ?
    C7 C8 C9 C10 . . . . 1.2(3) ?
    C8 C9 C10 C11 . . . . -0.8(3) ?
    C7 C6 C11 C10 . . . . 0.8(2) ?
    C5 C6 C11 C10 . . . . -179.28(14) ?
    C9 C10 C11 C6 . . . . -0.2(3) ?
    C2 C1 C12 C17 . . . . -11.55(19) ?
    S1 C1 C12 C17 . . . . 110.50(14) ?
    C2 C1 C12 C13 . . . . 168.17(13) ?
    S1 C1 C12 C13 . . . . -69.78(15) ?
    C17 C12 C13 C14 . . . . -0.6(2) ?
    C1 C12 C13 C14 . . . . 179.65(15) ?
    C12 C13 C14 C15 . . . . -0.3(3) ?
    C13 C14 C15 C16 . . . . 1.0(3) ?
    C14 C15 C16 C17 . . . . -0.8(3) ?
    C15 C16 C17 C12 . . . . -0.2(3) ?
    C13 C12 C17 C16 . . . . 0.9(2) ?
    C1 C12 C17 C16 . . . . -179.42(15) ?
    O1 C18 N1 N2 . . . . 178.81(12) ?
    C19 C18 N1 N2 . . . . -0.07(18) ?
    O1 C18 N1 C3 . . . . -0.5(2) ?
    C19 C18 N1 C3 . . . . -179.34(13) ?
    C4 C3 N1 C18 . . . . -64.69(15) ?
    C2 C3 N1 C18 . . . . 61.15(15) ?
    S2 C3 N1 C18 . . . . 177.50(10) ?
    C4 C3 N1 N2 . . . . 116.04(12) ?
    C2 C3 N1 N2 . . . . -118.12(11) ?
    S2 C3 N1 N2 . . . . -1.78(12) ?
    N3 C20 N2 N1 . . . . 179.47(11) ?
    S2 C20 N2 N1 . . . . -0.92(15) ?
    C18 N1 N2 C20 . . . . -177.50(11) ?
    C3 N1 N2 C20 . . . . 1.82(15) ?
    O2 C21 N3 C20 . . . . 2.4(3) ?
    C22 C21 N3 C20 . . . . -177.33(18) ?
    N2 C20 N3 C21 . . . . -178.11(15) ?
    S2 C20 N3 C21 . . . . 2.3(2) ?
    C6 C5 S1 C1 . . . . 178.14(9) ?
    C4 C5 S1 C1 . . . . 55.64(10) ?
    C12 C1 S1 C5 . . . . 176.47(9) ?
    C2 C1 S1 C5 . . . . -58.62(10) ?
    N2 C20 S2 C3 . . . . -0.11(11) ?
    N3 C20 S2 C3 . . . . 179.49(11) ?
    N1 C3 S2 C20 . . . . 0.98(8) ?
    C4 C3 S2 C20 . . . . -116.40(9) ?
    C2 C3 S2 C20 . . . . 118.42(9) ?
loop_
    _geom_hbond_atom_site_label_D
    _geom_hbond_atom_site_label_H
    _geom_hbond_atom_site_label_A
    _geom_hbond_site_symmetry_A
    _geom_hbond_distance_DH
    _geom_hbond_distance_HA
    _geom_hbond_distance_DA
    _geom_hbond_angle_DHA
    N3 H3 O1 4_666 0.86 1.94 2.786(2) 165.9
    C5 H5 O2 3_756 0.98 2.49 3.446(2) 163.4
data_global
_journal_date_recd_electronic     2007-12-16
_journal_date_accepted     2008-01-10
_journal_name_full     'Acta Crystallographica, Section E'
_journal_year     2008
_journal_volume     64
_journal_issue      2
_journal_page_first     o494
_journal_page_last     o495
_journal_paper_category     QO
_journal_coeditor_code     AT2527
_publ_contact_author_name     'Professor D. Velmurugan'
_publ_contact_author_address
;
Centre of Advanced Study in Crystallography and Biophysics
University of Madras
Guindy Campus
Chennai - 600 025
India
;
_publ_contact_author_email     d_velu@yahoo.com
_publ_contact_author_fax     '0191 222 6929'
_publ_contact_author_phone     '0191 222 6649'
_publ_section_title
;\
N-(1-Acetyl-r-7,c-9-diphenyl-4,8-dithia-1,2-diazaspiro[5.4]dec-2-en-3-yl)\
acetamide
;
loop_
    _publ_author_name
    _publ_author_address
    'D. Gayathri'
;
Centre of Advanced Study in Crystallography and Biophysics
University of Madras
Guindy Campus
Chennai 600 025
India
;
    'D. Velmurugan'
;
Centre of Advanced Study in Crystallography and Biophysics
University of Madras
Guindy Campus
Chennai 600 025
India
;
    'S. Umamatheswari'
;
Department of Chemistry
Annamalai University
Annamalai Nagar 608 002
India
;
    'S. Kabilan'
;
Department of Chemistry
Annamalai University
Annamalai Nagar 608 002
India
;
    'K. Ravikumar'
;
Laboratory of X-ray Crystallography
Indian Institute of Chemical Technology
Hyderabad 500 007
India
;
