# Supplementary material for: N-(1-Acetyl-r-7,c-9-diphenyl-4,8-dithia-1,2-diaza­spiro­[5.4]dec-2-en-3-yl)acet­amide
Source: Acta Crystallogr Sect E Struct Rep Online. 2008 Jan 23;64(Pt 2):o494–5. doi: 10.1107/S1600536808001025 (PMC2960219; doi:10.1107/S1600536808001025)
Supplement: Supplementary file 2 [file e-64-0o494-Isup2.hkl]

#
# h,k,l, Fc-squared, Fo-squared, sigma(Fo-squared) and status flag
#
data_I
_shelx_title ' AA56m in P2(1)/n'
_shelx_refln_list_code          4
_shelx_F_calc_maximum      152.95
_exptl_crystal_F_000       896.00
_reflns_d_resolution_high  0.7565
 
loop_
 _symmetry_equiv_pos_as_xyz
 'x, y, z'
 '-x+1/2, y+1/2, -z+1/2'
 '-x, -y, -z'
 'x-1/2, -y-1/2, z-1/2'
 
_cell_length_a    12.3310
_cell_length_b    16.0218
_cell_length_c    12.3852
_cell_angle_alpha  90.000
_cell_angle_beta  116.714
_cell_angle_gamma  90.000
 
_shelx_F_squared_multiplier     1.000
 
loop_
 _refln_index_h
 _refln_index_k
 _refln_index_l
 _refln_F_squared_calc
 _refln_F_squared_meas
 _refln_F_squared_sigma
 _refln_observed_status
   2   0   0     7914.63     8181.57    148.62 o
   4   0   0     2026.80     2269.69     27.05 o
   6   0   0     2937.10     2842.44     33.91 o
   8   0   0     2817.35     2924.80     40.15 o
  10   0   0       99.31      105.97      2.38 o
  12   0   0        0.13        4.80      3.04 o
  14   0   0      577.97      656.11     17.80 o
   1   1   0     5151.07     5221.05     71.35 o
   2   1   0     7792.20     8636.04     72.55 o
   3   1   0     7216.32     8004.80     67.02 o
   4   1   0      196.69      208.83      2.05 o
   5   1   0      401.30      416.57      3.70 o
   6   1   0     1227.58     1240.86     10.64 o
   7   1   0       28.53       32.36      0.59 o
   8   1   0      283.43      272.99      2.87 o
   9   1   0        0.46        0.67      0.68 o
  10   1   0     1177.31     1179.83     11.92 o
  11   1   0      187.53      190.00      2.55 o
  12   1   0      221.56      223.60      3.61 o
  13   1   0       47.71       44.34      3.69 o
  14   1   0       34.95       33.75      3.26 o
   0   2   0     1185.28     1310.83     15.79 o
   1   2   0     1046.41     1052.26     10.23 o
   2   2   0    12748.77    12627.11    144.12 o
   3   2   0     1774.65     1887.43     17.71 o
   4   2   0     3083.35     3451.17     29.00 o
   5   2   0     1369.46     1344.17     11.46 o
   6   2   0       35.87       43.79      0.66 o
   7   2   0      174.84      199.72      2.01 o
   8   2   0       16.76       11.21      0.56 o
   9   2   0     1358.83     1403.15     15.28 o
  10   2   0       48.70       48.26      1.11 o
  11   2   0       81.09       83.94      1.67 o
  12   2   0       57.82       56.42      1.66 o
  13   2   0        8.01        8.00      0.92 o
  14   2   0       21.21       22.69      1.84 o
   1   3   0     3958.02     4402.21     37.03 o
   2   3   0     9889.06    10795.22     93.09 o
   3   3   0     8620.25     9510.82     79.53 o
   4   3   0     1199.51     1384.44     11.76 o
   5   3   0     3303.67     3699.27     31.10 o
   6   3   0      445.51      365.08      3.35 o
   7   3   0       14.90       10.51      0.38 o
   8   3   0     2105.38     2120.45     19.27 o
   9   3   0      117.10      107.32      1.50 o
  10   3   0      457.20      457.26      5.53 o
  11   3   0       52.34       49.52      1.44 o
  12   3   0      427.77      438.75      6.19 o
  13   3   0       10.34       13.40      1.02 o
  14   3   0       14.22       11.38      1.61 o
   0   4   0      217.98      175.20      2.28 o
   1   4   0     3728.45     3790.77     43.53 o
   2   4   0      666.52      758.67      6.51 o
   3   4   0     1740.66     1945.48     17.07 o
   4   4   0      566.63      591.41      5.17 o
   5   4   0      506.92      483.75      4.31 o
   6   4   0     2307.94     2579.08     23.48 o
   7   4   0       11.99        8.53      0.40 o
   8   4   0      237.40      228.63      2.59 o
   9   4   0      793.33      782.80      8.12 o
  10   4   0        0.08        0.10      0.91 o
  11   4   0        9.18        7.94      0.81 o
  12   4   0        0.34        0.56      0.73 o
  13   4   0        0.43        0.53      1.57 o
  14   4   0      193.13      204.39      4.26 o
   1   5   0        0.52        1.59      0.20 o
   2   5   0      271.60      296.63      5.89 o
   3   5   0    15933.06    17777.13    148.31 o
   4   5   0     4243.57     4820.17     40.76 o
   5   5   0      683.07      749.17      6.56 o
   6   5   0      263.19      307.59      2.96 o
   7   5   0      563.45      631.09      6.07 o
   8   5   0       39.05       34.73      1.02 o
   9   5   0       32.36       30.82      0.94 o
  10   5   0      105.69       91.22      2.35 o
  11   5   0       95.86      104.64      2.35 o
  12   5   0      301.94      309.94      4.72 o
  13   5   0        0.21       -0.73      0.73 o
  14   5   0       43.54       46.97      3.36 o
   0   6   0      205.62      188.37      2.55 o
   1   6   0      341.93      326.25      2.95 o
   2   6   0     1752.81     1906.28     16.12 o
   3   6   0      305.11      407.84      3.67 o
   4   6   0      609.25      709.01      9.99 o
   5   6   0      969.35     1049.71      9.06 o
   6   6   0       82.73       75.93      1.07 o
   7   6   0        7.81       10.90      0.83 o
   8   6   0      183.12      160.31      2.14 o
   9   6   0      483.32      443.38      5.49 o
  10   6   0       76.65       84.29      2.12 o
  11   6   0        3.92        4.82      0.78 o
  12   6   0       29.11       31.77      1.41 o
  13   6   0       81.59       87.70      2.20 o
   1   7   0       31.10       20.54      0.71 o
   2   7   0      349.64      394.51      3.58 o
   3   7   0        7.37        5.66      0.32 o
   4   7   0       63.19       61.54      1.28 o
   5   7   0     1845.07     2019.31     17.18 o
   6   7   0      934.00      926.26     10.23 o
   7   7   0        0.56        2.28      0.81 o
   8   7   0      249.37      224.98      3.11 o
   9   7   0       51.77       48.12      1.28 o
  10   7   0        1.65        2.06      0.60 o
  11   7   0        4.14        2.76      0.77 o
  12   7   0      164.50      163.32      3.06 o
  13   7   0       85.56       90.70      2.67 o
   0   8   0     1344.93     1341.26     18.75 o
   1   8   0        2.96        4.03      0.41 o
   2   8   0     1021.94     1132.58      9.75 o
   3   8   0      211.97      193.20      2.13 o
   4   8   0      431.32      435.22      4.17 o
   5   8   0     1334.58     1389.98     13.87 o
   6   8   0      196.68      167.93      2.49 o
   7   8   0      467.16      427.30      6.30 o
   8   8   0      145.70      160.99      2.46 o
   9   8   0      356.33      323.36      4.25 o
  10   8   0       11.86       14.58      1.20 o
  11   8   0      148.40      148.09      2.82 o
  12   8   0       98.71       97.47      2.71 o
  13   8   0        2.05        2.69      1.45 o
   1   9   0      323.07      303.16      2.88 o
   2   9   0      349.38      351.12      3.29 o
   3   9   0       69.13       62.51      0.97 o
   4   9   0      518.59      547.35      5.36 o
   5   9   0     1224.08     1243.27     11.57 o
   6   9   0      146.10      142.20      2.01 o
   7   9   0      154.78      152.99      2.37 o
   8   9   0        0.46        1.36      0.65 o
   9   9   0      165.86      159.04      2.72 o
  10   9   0      163.25      171.92      2.76 o
  11   9   0       18.27       18.10      1.29 o
  12   9   0        6.49        9.84      1.25 o
   0  10   0     3196.44     3431.77     40.94 o
   1  10   0      144.32      139.66      1.56 o
   2  10   0       37.73       62.26      0.92 o
   3  10   0       76.07       87.31      1.26 o
   4  10   0        0.03       -0.22      0.35 o
   5  10   0      111.13       92.02      1.35 o
   6  10   0        0.42       -0.66      0.66 o
   7  10   0      732.28      755.93      8.87 o
   8  10   0       93.81       76.12      1.61 o
   9  10   0       76.82       64.35      1.79 o
  10  10   0       49.79       49.10      1.65 o
  11  10   0       36.39       30.95      1.40 o
  12  10   0        9.99       11.93      1.38 o
   1  11   0      749.47      842.27      7.93 o
   2  11   0      106.12      108.22      1.47 o
   3  11   0        8.95        6.65      0.55 o
   4  11   0      661.40      663.62      6.48 o
   5  11   0      436.18      427.61      4.75 o
   6  11   0       66.97       50.49      1.49 o
   7  11   0       18.30       13.46      0.91 o
   8  11   0        4.93        4.51      0.76 o
   9  11   0       15.62       19.24      1.28 o
  10  11   0      366.57      337.05      5.73 o
  11  11   0       40.86       37.74      1.63 o
   0  12   0      307.62      343.63      5.55 o
   1  12   0       33.95       35.05      0.88 o
   2  12   0      415.78      413.93      4.62 o
   3  12   0       25.83       24.16      0.98 o
   4  12   0     1001.82     1020.11      9.73 o
   5  12   0       27.56       25.54      0.97 o
   6  12   0       14.95       14.56      0.81 o
   7  12   0       21.30       21.81      1.16 o
   8  12   0       97.57       88.65      2.09 o
   9  12   0       62.19       62.33      1.85 o
  10  12   0      135.29      130.85      2.82 o
  11  12   0        2.25        2.58      1.00 o
   1  13   0      540.21      530.26      5.76 o
   2  13   0       51.16       47.73      1.11 o
   3  13   0        0.49       -0.09      0.40 o
   4  13   0        4.14        7.18      0.56 o
   5  13   0      864.99      870.13     10.02 o
   6  13   0       11.45       11.04      1.24 o
   7  13   0        2.43        2.15      0.81 o
   8  13   0      269.96      268.78      4.40 o
   9  13   0        7.51        4.31      0.89 o
  10  13   0       88.67       80.90      2.20 o
  11  13   0       55.63       54.71      3.91 o
   0  14   0       57.87       57.41      1.71 o
   1  14   0       37.82       42.15      0.97 o
   2  14   0      525.71      533.13      5.87 o
   3  14   0        3.10        2.55      0.55 o
   4  14   0        0.00       -0.54      0.65 o
   5  14   0       82.11       80.72      1.92 o
   6  14   0        0.27       -0.05      0.65 o
   7  14   0      197.58      195.35      3.47 o
   8  14   0        4.12        3.79      0.92 o
   9  14   0        0.06       -0.84      0.84 o
  10  14   0       17.13       18.50      1.33 o
   1  15   0       12.63       17.47      0.82 o
   2  15   0       14.79       14.24      0.73 o
   3  15   0      548.19      551.62      6.77 o
   4  15   0      614.86      638.84      8.62 o
   5  15   0        1.41        0.35      1.13 o
   6  15   0       13.31       12.94      1.03 o
   7  15   0       99.76       96.58      2.33 o
   8  15   0        4.26        3.96      0.89 o
   9  15   0        4.70        4.48      1.03 o
  10  15   0       42.07       46.03      3.91 o
   0  16   0       10.60        9.44      1.13 o
   1  16   0      305.99      321.00      4.94 o
   2  16   0     1212.27     1258.08     16.11 o
   3  16   0      216.56      227.17      3.36 o
   4  16   0       63.93       60.02      1.82 o
   5  16   0       24.10       23.56      1.24 o
   6  16   0       87.60       91.55      2.25 o
   7  16   0      249.73      277.03      4.61 o
   8  16   0      154.85      171.36      3.42 o
   9  16   0       14.60       14.37      1.82 o
   1  17   0      445.82      475.58      6.86 o
   2  17   0       76.66       77.11      2.38 o
   3  17   0        6.80        6.45      1.08 o
   4  17   0       34.70       28.90      1.38 o
   5  17   0       21.07       20.15      1.22 o
   6  17   0       36.63       37.34      1.60 o
   7  17   0       18.91       17.69      1.24 o
   8  17   0        4.33        2.88      1.45 o
   0  18   0      256.43      241.37      5.97 o
   1  18   0      172.44      168.86      5.69 o
   2  18   0      157.17      167.13      3.76 o
   3  18   0        0.97       -0.87      1.00 o
   4  18   0        4.69        5.90      1.13 o
   5  18   0       48.51       47.06      1.73 o
   6  18   0        6.26        6.22      1.03 o
   7  18   0       21.97       17.80      1.95 o
   1  19   0       32.69       30.76      1.84 o
   2  19   0        8.53       10.40      2.28 o
   3  19   0       11.61       12.13      1.61 o
   4  19   0       42.84       46.03      2.61 o
   5  19   0       17.15       21.71      2.82 o
   6  19   0        4.14        4.56      1.95 o
   0  20   0        0.02       -1.30      1.74 o
   1  20   0       33.58       36.26      3.47 o
   2  20   0        0.21       -0.98      1.41 o
   3  20   0        1.70       -0.73      1.30 o
   4  20   0       29.85       27.14      3.04 o
   1  21   0        2.73        6.08      2.17 o
 -13   0   1      390.98      413.91      8.37 o
 -11   0   1      897.24      903.25     13.20 o
  -9   0   1     1119.27     1093.02     15.50 o
  -7   0   1      306.96      322.86      4.26 o
  -5   0   1      266.67      290.57      3.72 o
  -3   0   1      165.10      195.71      2.64 o
  -1   0   1     5429.86     5337.31    135.91 o
   1   0   1     1694.37     1864.13     23.32 o
   3   0   1     5426.48     6390.58     75.67 o
   5   0   1     2295.08     2208.58     26.40 o
   7   0   1      753.62      792.35      9.88 o
   9   0   1     1035.33      997.47     14.33 o
  11   0   1       34.53       30.71      1.84 o
  13   0   1      776.69      858.46     22.36 o
 -14   1   1        2.81        0.85      0.99 o
 -13   1   1      119.50      122.65      2.52 o
 -12   1   1      500.09      496.11      6.06 o
 -11   1   1       72.63       73.19      1.39 o
 -10   1   1       52.75       50.02      1.06 o
  -9   1   1        7.27        4.09      0.52 o
  -8   1   1       23.14       24.98      1.03 o
  -7   1   1        0.42        4.94      1.32 o
  -6   1   1      597.94      522.20      4.63 o
  -5   1   1      150.27      183.99      1.75 o
  -4   1   1      535.76      471.83      4.11 o
  -3   1   1      341.16      396.47      3.45 o
  -2   1   1     3170.98     3452.99     33.48 o
  -1   1   1     8691.55     7680.33    188.24 o
   0   1   1      137.89      140.64      1.46 o
   1   1   1      134.67      127.95      1.44 o
   2   1   1     3407.04     3793.79     31.84 o
   3   1   1     1264.08     1390.59     11.78 o
   4   1   1     1172.66     1340.61     11.40 o
   5   1   1      296.93      331.75      3.05 o
   6   1   1      267.96      274.13      2.61 o
   7   1   1     3252.75     3379.34     28.51 o
   8   1   1      120.02      109.17      1.48 o
   9   1   1       40.58       36.43      0.94 o
  10   1   1       19.53       17.36      0.80 o
  11   1   1      362.07      373.33      4.78 o
  12   1   1       26.18       27.53      1.46 o
  13   1   1      112.98      111.90      4.45 o
 -14   2   1      184.74      197.66      4.05 o
 -13   2   1       74.03       72.31      1.85 o
 -12   2   1       22.48       19.91      0.97 o
 -11   2   1       37.37       38.07      1.10 o
 -10   2   1        9.12        8.67      0.58 o
  -9   2   1     4236.20     4314.04     45.59 o
  -8   2   1        1.02        0.48      0.30 o
  -7   2   1      152.68      164.15      1.68 o
  -6   2   1      169.35      131.74      1.36 o
  -5   2   1       49.46       51.64      0.69 o
  -4   2   1      288.94      276.06      2.48 o
  -3   2   1      790.78      724.37      6.62 o
  -2   2   1        2.53        6.84      0.42 o
  -1   2   1      642.67      671.98      6.16 o
   0   2   1    16573.58    15517.20    363.01 o
   1   2   1     4133.66     4812.17     48.96 o
   2   2   1     9596.62    10700.63     93.36 o
   3   2   1     1292.93     1293.89     10.99 o
   4   2   1     1090.66     1039.91      8.90 o
   5   2   1      148.04      126.49      1.34 o
   6   2   1      526.46      501.31      4.51 o
   7   2   1      289.86      299.60      3.33 o
   8   2   1     1765.74     1788.34     16.34 o
   9   2   1      560.15      555.13      6.24 o
  10   2   1       95.49       93.28      1.76 o
  11   2   1       64.97       62.71      1.65 o
  12   2   1        1.34        2.08      0.73 o
  13   2   1        9.64        9.24      1.17 o
  14   2   1      196.92      220.59      7.82 o
 -14   3   1        3.51        2.05      0.89 o
 -13   3   1        0.34        1.09      0.76 o
 -12   3   1       49.04       43.08      1.49 o
 -11   3   1       52.59       47.42      1.24 o
 -10   3   1      358.21      321.12      4.10 o
  -9   3   1       44.68       38.34      1.28 o
  -8   3   1       36.14       42.79      0.92 o
  -7   3   1      988.60     1031.47      9.54 o
  -6   3   1        6.87        6.85      0.32 o
  -5   3   1      694.90      838.56      8.30 o
  -4   3   1     5949.73     6915.46     57.97 o
  -3   3   1     1160.25     1146.63      9.76 o
  -2   3   1      546.20      580.03      5.33 o
  -1   3   1     6832.15     7175.81     60.30 o
   0   3   1     1880.67     1884.39     16.97 o
   1   3   1     3777.45     3900.09     43.29 o
   2   3   1     2704.53     2946.06     32.42 o
   3   3   1      316.42      302.95      2.73 o
   4   3   1      200.41      225.53      2.26 o
   5   3   1      621.17      577.00      5.11 o
   6   3   1       41.67       54.74      0.76 o
   7   3   1      576.95      539.38      5.22 o
   8   3   1      259.34      239.09      2.62 o
   9   3   1      124.41      119.98      2.21 o
  10   3   1      720.13      684.62      8.93 o
  11   3   1      242.19      250.65      4.20 o
  12   3   1       26.16       26.09      1.30 o
  13   3   1       52.67       46.74      1.96 o
 -14   4   1       24.75       24.19      1.30 o
 -13   4   1       80.09       90.83      2.14 o
 -12   4   1        1.78        2.44      0.70 o
 -11   4   1        0.16        0.31      0.54 o
 -10   4   1       31.16       27.74      1.01 o
  -9   4   1     1442.11     1377.29     15.14 o
  -8   4   1      457.33      480.59      4.72 o
  -7   4   1        3.01        2.32      0.47 o
  -6   4   1     1389.93     1390.82     11.89 o
  -5   4   1     7703.57     8961.20     74.96 o
  -4   4   1     4707.97     4963.04     41.64 o
  -3   4   1     2992.97     3227.44     29.04 o
  -2   4   1     2037.57     2180.19     19.68 o
  -1   4   1     2187.01     2373.67     20.00 o
   0   4   1     1674.49     1781.17     15.05 o
   1   4   1     8968.70    10119.70     84.66 o
   2   4   1     1177.60     1308.33     13.36 o
   3   4   1       11.79       18.11      1.16 o
   4   4   1        4.58       13.22      0.54 o
   5   4   1        0.35        6.84      0.58 o
   6   4   1        2.12        4.47      0.45 o
   7   4   1       62.59       60.04      1.06 o
   8   4   1      677.45      650.12      6.30 o
   9   4   1        5.66        4.75      0.60 o
  10   4   1       47.68       38.88      1.47 o
  11   4   1       78.84       85.41      1.95 o
  12   4   1      131.13      135.61      2.68 o
  13   4   1       83.86       87.30      2.76 o
 -14   5   1       67.50       73.27      2.74 o
 -13   5   1       90.62       82.29      2.06 o
 -12   5   1      326.64      335.03      4.99 o
 -11   5   1       96.17       88.96      1.95 o
 -10   5   1     1222.45     1172.83     13.05 o
  -9   5   1      246.68      239.72      3.06 o
  -8   5   1       92.81       96.42      1.46 o
  -7   5   1       92.02       79.35      1.86 o
  -6   5   1     3187.95     3326.93     28.04 o
  -5   5   1      241.82      236.79      2.27 o
  -4   5   1     2001.60     2123.72     17.99 o
  -3   5   1      875.36     1010.98      9.31 o
  -2   5   1      145.81      130.56      1.29 o
  -1   5   1      638.24      661.22      5.73 o
   0   5   1     2520.39     2897.91     24.36 o
   1   5   1     5349.38     5887.59     49.32 o
   2   5   1      670.85      698.83      6.05 o
   3   5   1      286.27      348.48      3.40 o
   4   5   1     2097.32     2189.69     18.52 o
   5   5   1      159.91      160.52      1.68 o
   6   5   1      109.78      130.68      1.78 o
   7   5   1        4.39        4.29      0.41 o
   8   5   1     1109.44     1123.07     12.52 o
   9   5   1      117.95      121.49      2.02 o
  10   5   1       19.70       18.16      1.22 o
  11   5   1       42.50       46.28      1.51 o
  12   5   1        0.02       -0.53      0.73 o
  13   5   1        1.83        2.25      1.04 o
 -14   6   1       11.63       11.52      1.33 o
 -13   6   1      105.48      115.67      2.52 o
 -12   6   1       52.15       55.75      2.37 o
 -11   6   1      175.63      148.68      2.77 o
 -10   6   1      655.53      642.53      6.90 o
  -9   6   1      940.73      889.28      9.22 o
  -8   6   1       39.38       28.06      0.81 o
  -7   6   1       15.36       14.06      1.09 o
  -6   6   1        2.68        4.94      0.49 o
  -5   6   1     1832.23     2122.18     18.00 o
  -4   6   1     1954.19     2091.73     19.00 o
  -3   6   1      159.39      161.19      1.90 o
  -2   6   1      146.92       97.92      1.06 o
  -1   6   1      551.92      598.37      5.23 o
   0   6   1     1234.18     1316.76     11.22 o
   1   6   1       32.59       25.02      0.53 o
   2   6   1      491.52      561.30      4.96 o
   3   6   1     1539.98     1676.91     14.57 o
   4   6   1     3728.58     3786.72     44.56 o
   5   6   1     3263.69     3551.11     37.70 o
   6   6   1      347.03      349.06      3.52 o
   7   6   1      157.81      146.33      2.19 o
   8   6   1      265.72      237.85      3.26 o
   9   6   1      590.80      581.29      6.93 o
  10   6   1       41.45       45.11      1.26 o
  11   6   1        0.75        0.60      0.78 o
  12   6   1       62.68       59.29      2.09 o
  13   6   1        9.96        9.21      1.61 o
 -14   7   1      129.16      134.39      5.64 o
 -13   7   1      166.28      173.88      3.28 o
 -12   7   1       40.07       36.39      1.46 o
 -11   7   1       79.52       77.55      1.87 o
 -10   7   1      314.83      301.17      4.00 o
  -9   7   1       19.18       21.04      0.85 o
  -8   7   1      248.08      251.72      3.06 o
  -7   7   1      517.06      427.25      4.70 o
  -6   7   1     1027.70     1127.52     19.07 o
  -5   7   1      324.28      339.88      3.44 o
  -4   7   1       32.27       25.25      0.67 o
  -3   7   1     3573.80     3940.66     33.16 o
  -2   7   1      142.78      124.00      1.38 o
  -1   7   1       86.51       74.15      0.88 o
   0   7   1     1823.12     1923.88     16.32 o
   1   7   1      625.98      711.10      6.21 o
   2   7   1      580.62      699.92      6.13 o
   3   7   1     4715.40     5129.74     43.05 o
   4   7   1     1472.37     1607.59     13.74 o
   5   7   1     1600.32     1783.62     18.20 o
   6   7   1      712.83      748.09      8.24 o
   7   7   1      160.40      139.75      2.17 o
   8   7   1      875.29      891.24     10.15 o
   9   7   1      103.71       99.36      1.86 o
  10   7   1       18.39       17.44      0.88 o
  11   7   1      172.22      176.08      3.76 o
  12   7   1       12.16       15.84      1.25 o
  13   7   1       10.31        7.82      2.17 o
 -13   8   1        2.79        4.41      1.00 o
 -12   8   1        5.78        6.71      0.98 o
 -11   8   1      259.41      250.25      4.01 o
 -10   8   1       98.98      103.91      2.03 o
  -9   8   1      653.59      593.52      7.07 o
  -8   8   1       25.59       19.35      0.79 o
  -7   8   1      846.01      827.74      8.56 o
  -6   8   1      281.01      292.85      4.76 o
  -5   8   1      375.88      368.02      3.74 o
  -4   8   1       12.05        5.84      0.41 o
  -3   8   1      582.89      629.66      5.96 o
  -2   8   1      516.12      569.63      5.06 o
  -1   8   1      769.59      777.19      6.79 o
   0   8   1     2120.05     2275.52     22.40 o
   1   8   1      389.93      350.41      3.24 o
   2   8   1       54.25       48.00      0.71 o
   3   8   1      540.78      535.74      4.81 o
   4   8   1      838.21      870.17      7.63 o
   5   8   1      518.44      555.58      5.44 o
   6   8   1      440.39      447.40      5.43 o
   7   8   1      133.69      117.06      2.00 o
   8   8   1      123.29      114.32      2.00 o
   9   8   1        3.69        6.50      0.73 o
  10   8   1        9.00       11.65      0.98 o
  11   8   1      146.01      134.91      3.17 o
  12   8   1        0.68        0.11      1.15 o
 -13   9   1       49.17       59.44      4.02 o
 -12   9   1      235.05      242.40      4.07 o
 -11   9   1       25.78       26.75      1.33 o
 -10   9   1        1.08        2.48      0.66 o
  -9   9   1       75.72       80.70      1.67 o
  -8   9   1       76.68       52.58      1.19 o
  -7   9   1       18.25       16.41      0.75 o
  -6   9   1      719.55      750.89      8.61 o
  -5   9   1     2356.50     2337.65     25.64 o
  -4   9   1      549.73      533.49      5.22 o
  -3   9   1      636.57      624.07      5.57 o
  -2   9   1       23.95       27.01      0.55 o
  -1   9   1      687.77      700.09      6.19 o
   0   9   1       40.40       48.62      0.75 o
   1   9   1     1625.66     1671.90     14.30 o
   2   9   1      419.85      416.89      3.86 o
   3   9   1       58.76       67.24      0.94 o
   4   9   1       48.43       49.69      1.20 o
   5   9   1       53.93       32.71      0.89 o
   6   9   1     1048.99     1013.77     11.39 o
   7   9   1        4.12        2.58      0.60 o
   8   9   1      389.31      371.36      4.75 o
   9   9   1      598.00      593.76      8.11 o
  10   9   1        5.20        6.70      1.03 o
  11   9   1       30.16       26.66      1.54 o
  12   9   1       40.73       45.26      2.04 o
 -12  10   1        4.62        3.76      1.13 o
 -11  10   1        0.59        0.66      0.78 o
 -10  10   1       16.76       20.58      1.05 o
  -9  10   1      157.71      169.09      4.24 o
  -8  10   1      179.14      194.94      2.87 o
  -7  10   1      338.98      306.50      3.65 o
  -6  10   1       89.51       78.75      1.41 o
  -5  10   1        4.20        5.66      0.46 o
  -4  10   1      407.65      390.68      3.98 o
  -3  10   1      320.69      339.87      3.77 o
  -2  10   1     1913.15     1911.70     16.32 o
  -1  10   1        0.81        2.50      0.30 o
   0  10   1        7.10        8.72      0.38 o
   1  10   1      364.89      428.99      4.26 o
   2  10   1      219.28      220.63      2.26 o
   3  10   1       30.79       34.62      1.08 o
   4  10   1     1204.61     1230.37     12.43 o
   5  10   1      324.66      321.20      3.75 o
   6  10   1     2182.07     2244.37     24.34 o
   7  10   1      658.97      618.67      8.30 o
   8  10   1        0.22        1.15      0.70 o
   9  10   1        3.65        3.37      0.81 o
  10  10   1       64.90       68.83      1.95 o
  11  10   1       85.03       86.55      2.20 o
 -12  11   1       53.79       54.34      2.17 o
 -11  11   1       49.96       49.45      1.76 o
 -10  11   1       76.07       74.48      1.75 o
  -9  11   1       49.96       45.25      1.30 o
  -8  11   1      221.20      218.99      3.20 o
  -7  11   1       82.51       77.60      1.66 o
  -6  11   1       32.51       29.81      0.91 o
  -5  11   1      287.44      281.25      3.70 o
  -4  11   1      458.94      461.59      4.93 o
  -3  11   1       21.77       18.16      0.64 o
  -2  11   1       25.60       35.00      0.79 o
  -1  11   1      869.16      962.84      9.77 o
   0  11   1      125.06       96.68      1.24 o
   1  11   1      673.74      666.32      6.15 o
   2  11   1       39.57       34.78      0.78 o
   3  11   1      464.14      449.15      5.20 o
   4  11   1      729.55      747.84      8.62 o
   5  11   1       44.69       44.06      1.35 o
   6  11   1      306.32      297.11      4.48 o
   7  11   1       83.20       80.66      1.93 o
   8  11   1        3.39        2.13      0.73 o
   9  11   1      361.60      377.29      5.67 o
  10  11   1      111.35      103.52      2.47 o
  11  11   1        1.00        1.07      0.92 o
 -11  12   1      368.88      380.04      5.86 o
 -10  12   1       30.05       27.06      1.50 o
  -9  12   1       11.01        9.33      0.81 o
  -8  12   1        1.43        2.79      0.66 o
  -7  12   1      154.02      157.51      2.54 o
  -6  12   1       70.15       61.95      1.28 o
  -5  12   1        6.16        5.75      0.56 o
  -4  12   1      632.18      603.80      6.00 o
  -3  12   1      369.48      364.60      3.82 o
  -2  12   1        5.91        5.94      0.49 o
  -1  12   1       64.45       62.05      1.07 o
   0  12   1       95.91      105.36      1.35 o
   1  12   1      241.90      227.48      2.40 o
   2  12   1      338.96      342.13      4.36 o
   3  12   1     1439.49     1529.97     14.24 o
   4  12   1       43.32       43.71      1.35 o
   5  12   1        3.15        2.77      0.65 o
   6  12   1       15.77       16.62      0.98 o
   7  12   1       62.64       70.41      1.85 o
   8  12   1       43.23       48.55      1.63 o
   9  12   1        5.56        5.90      0.95 o
  10  12   1       11.58       13.12      1.14 o
  11  12   1        6.80        8.90      2.39 o
 -11  13   1       15.85       16.90      1.27 o
 -10  13   1       22.42       22.34      1.27 o
  -9  13   1       35.46       37.28      1.46 o
  -8  13   1      235.34      230.96      3.88 o
  -7  13   1        1.05        0.23      0.62 o
  -6  13   1      331.58      313.12      4.17 o
  -5  13   1      119.18      111.99      2.37 o
  -4  13   1      120.39      121.91      1.73 o
  -3  13   1      144.97      151.28      2.00 o
  -2  13   1      235.61      247.99      2.87 o
  -1  13   1       17.51       13.72      0.65 o
   0  13   1      218.57      207.98      2.28 o
   1  13   1       32.84       25.83      0.78 o
   2  13   1      118.12      120.14      1.69 o
   3  13   1       49.38       43.97      1.20 o
   4  13   1       35.63       37.21      1.38 o
   5  13   1       54.08       45.61      1.46 o
   6  13   1        9.66        9.62      0.87 o
   7  13   1        4.28        4.23      0.81 o
   8  13   1       24.66       23.69      1.24 o
   9  13   1       12.07       14.94      1.16 o
  10  13   1        0.18        0.12      0.91 o
  11  13   1       31.64       28.01      3.26 o
 -11  14   1       14.27       12.81      2.61 o
 -10  14   1       13.44       14.77      1.19 o
  -9  14   1       81.05       80.03      2.35 o
  -8  14   1      279.97      300.28      4.77 o
  -7  14   1       18.19       20.79      1.16 o
  -6  14   1      137.18      127.33      2.72 o
  -5  14   1      136.99      129.24      2.23 o
  -4  14   1      193.89      202.30      2.72 o
  -3  14   1        0.27        1.61      0.85 o
  -2  14   1      220.08      216.09      2.60 o
  -1  14   1        5.04        3.66      0.48 o
   0  14   1        3.71        3.51      0.54 o
   1  14   1        1.34        2.34      0.58 o
   2  14   1       92.62       84.10      1.68 o
   3  14   1        8.08        6.86      0.70 o
   4  14   1        1.88        0.58      0.75 o
   5  14   1       21.53       19.21      1.06 o
   6  14   1       84.91       88.82      2.11 o
   7  14   1       26.98       26.37      1.35 o
   8  14   1        8.25        7.94      0.97 o
   9  14   1       40.53       40.22      1.71 o
  10  14   1      122.24      140.25      6.30 o
 -10  15   1       28.64       29.89      2.50 o
  -9  15   1      100.50       94.64      2.41 o
  -8  15   1        0.30       -0.03      0.81 o
  -7  15   1       17.92       14.87      1.08 o
  -6  15   1        4.86        3.67      0.81 o
  -5  15   1       67.51       65.90      1.79 o
  -4  15   1      181.80      173.58      2.51 o
  -3  15   1      269.82      274.97      3.22 o
  -2  15   1        8.07        9.33      0.72 o
  -1  15   1        1.20       -0.40      0.50 o
   0  15   1       79.81       75.30      1.67 o
   1  15   1      520.46      525.77      7.27 o
   2  15   1       69.00       61.76      1.74 o
   3  15   1       61.35       65.20      1.55 o
   4  15   1        4.48        3.75      0.96 o
   5  15   1       87.14       85.33      2.08 o
   6  15   1       63.28       65.96      1.85 o
   7  15   1       13.14       13.47      1.11 o
   8  15   1       10.20        9.38      1.80 o
   9  15   1      362.56      399.01      7.18 o
  -9  16   1       67.23       72.18      2.22 o
  -8  16   1        0.64       -0.88      0.88 o
  -7  16   1        0.72        0.04      0.84 o
  -6  16   1       27.65       25.45      1.33 o
  -5  16   1       95.64       94.90      2.19 o
  -4  16   1       39.59       43.78      1.51 o
  -3  16   1      254.43      268.28      3.21 o
  -2  16   1      308.51      329.32      8.53 o
  -1  16   1        0.30       -0.24      0.64 o
   0  16   1      129.29      126.49      2.88 o
   1  16   1       25.19       29.10      1.63 o
   2  16   1       49.54       42.43      1.54 o
   3  16   1      158.18      166.24      2.75 o
   4  16   1       79.52       83.01      2.41 o
   5  16   1        0.75       -0.54      0.76 o
   6  16   1      204.07      207.57      3.71 o
   7  16   1        3.27        3.08      0.89 o
   8  16   1       12.31       15.82      1.24 o
  -9  17   1       16.18       11.51      2.39 o
  -8  17   1        9.85       11.17      1.16 o
  -7  17   1       21.77       21.99      1.35 o
  -6  17   1        2.23        1.45      0.89 o
  -5  17   1        2.84        3.28      0.84 o
  -4  17   1       41.55       39.83      2.63 o
  -3  17   1        0.61       -0.56      1.95 o
  -2  17   1        9.25        9.00      1.22 o
  -1  17   1        8.41       10.50      1.18 o
   0  17   1      576.17      590.79      8.27 o
   1  17   1        0.33        1.99      0.92 o
   2  17   1        0.07        0.01      0.81 o
   3  17   1       46.71       43.82      1.92 o
   4  17   1      244.23      249.80      5.58 o
   5  17   1       78.43       76.41      2.09 o
   6  17   1      128.73      140.64      2.98 o
   7  17   1        0.34       -0.36      0.86 o
  -8  18   1        1.38        0.43      1.74 o
  -7  18   1      183.44      187.26      4.09 o
  -6  18   1       45.37       46.37      2.04 o
  -5  18   1        0.01       -0.96      0.96 o
  -4  18   1        6.92        5.48      1.38 o
  -3  18   1       22.26       23.47      1.91 o
  -2  18   1       14.54       13.72      1.68 o
  -1  18   1       13.64       14.34      1.74 o
   0  18   1        7.09       12.11      1.25 o
   1  18   1      369.88      404.02      6.13 o
   2  18   1       39.13       36.96      1.60 o
   3  18   1       20.61       21.25      1.46 o
   4  18   1        3.88        3.72      1.17 o
   5  18   1       26.16       28.87      1.70 o
   6  18   1       21.24       20.75      1.54 o
   7  18   1       29.09       29.11      2.22 o
  -6  19   1        1.50        1.74      1.95 o
  -5  19   1      132.92      141.69      4.99 o
  -4  19   1        0.28       -0.75      1.30 o
  -3  19   1        1.86        1.63      1.30 o
  -2  19   1       85.09       78.72      3.22 o
  -1  19   1        5.79        4.00      1.45 o
   0  19   1       67.31       68.26      2.92 o
   1  19   1        6.66        8.12      1.29 o
   2  19   1       26.38       31.28      1.78 o
   3  19   1       60.79       65.47      2.42 o
   4  19   1        0.71        0.01      1.08 o
   5  19   1       23.10       20.43      1.91 o
  -5  20   1        7.01        8.25      2.17 o
  -4  20   1       15.41       15.41      2.39 o
  -3  20   1       98.63      101.83      5.43 o
  -2  20   1       34.37       42.55      3.69 o
  -1  20   1       20.89       20.35      2.00 o
   0  20   1        4.24        6.13      1.21 o
   1  20   1        2.97       -0.18      1.08 o
   2  20   1        0.28       -1.38      1.38 o
   3  20   1        2.25        3.91      2.17 o
  -1  21   1        8.61        7.60      2.61 o
   0  21   1       34.44       34.46      2.71 o
   1  21   1       29.79       35.36      2.53 o
 -14   0   2      132.84      138.92      4.34 o
 -12   0   2       13.08       12.06      1.23 o
 -10   0   2      260.23      218.40      6.90 o
  -8   0   2     2145.48     2146.92     55.96 o
  -6   0   2       24.14       30.16      0.66 o
  -4   0   2     1142.15     1032.21     12.43 o
   0   0   2    12636.18    11725.95    390.11 o
   2   0   2      337.04      324.80      8.25 o
   4   0   2     5472.95     6067.94     71.84 o
   6   0   2     1163.56     1168.21     14.27 o
   8   0   2      308.47      360.09      4.92 o
  10   0   2      830.66      911.56     16.35 o
  12   0   2       17.12       23.01      2.39 o
 -15   1   2       90.29       98.35      4.78 o
 -14   1   2        4.59        4.56      0.87 o
 -13   1   2      194.78      188.19      3.28 o
 -12   1   2       22.43       18.77      0.91 o
 -11   1   2        1.27        0.55      0.69 o
 -10   1   2       19.35       17.53      0.74 o
  -9   1   2       19.51       21.04      0.71 o
  -8   1   2       58.78       49.31      1.06 o
  -7   1   2     3139.26     3132.46     26.40 o
  -6   1   2      602.72      661.76      5.78 o
  -5   1   2      609.95      586.09      5.10 o
  -3   1   2     4763.72     5139.96     58.08 o
  -2   1   2      889.52     1034.49      8.78 o
  -1   1   2      147.41      191.34      1.72 o
   0   1   2     3916.33     4045.45     39.62 o
   1   1   2      715.49      770.68      6.60 o
   2   1   2     2117.37     2182.01     18.38 o
   3   1   2       64.64       50.45      0.63 o
   4   1   2      157.53      153.12      1.53 o
   5   1   2       44.53       58.46      0.78 o
   6   1   2      288.84      312.28      2.96 o
   7   1   2     1773.34     1776.56     16.06 o
   8   1   2        1.49        0.64      0.45 o
   9   1   2       49.92       46.62      1.20 o
  10   1   2      313.39      322.30      4.21 o
  11   1   2       87.11       92.95      2.11 o
  12   1   2       46.79       47.43      1.84 o
  13   1   2      141.63      147.81      4.22 o
 -15   2   2       24.85       23.45      2.61 o
 -14   2   2        0.67        1.03      0.86 o
 -13   2   2      450.58      476.28      5.98 o
 -12   2   2        5.95        4.53      0.60 o
 -11   2   2      103.10       94.69      1.73 o
 -10   2   2       39.01       38.13      1.09 o
  -9   2   2      191.29      186.87      3.80 o
  -8   2   2       46.13       49.13      1.07 o
  -7   2   2       21.77       16.19      0.56 o
  -6   2   2      144.59      126.20      1.41 o
  -5   2   2     8727.97     9478.06     84.33 o
  -4   2   2     1857.31     1834.28     16.53 o
  -3   2   2     8945.93     9508.21     97.70 o
  -2   2   2     3470.38     3727.10     31.36 o
  -1   2   2    16733.85    15745.58    384.42 o
   0   2   2    23393.99    21029.37    379.42 o
   1   2   2     2118.31     2258.40     20.36 o
   2   2   2     2462.98     2827.45     28.73 o
   3   2   2       76.48       67.39      0.90 o
   4   2   2     1128.31     1275.86     10.91 o
   5   2   2     2800.43     3202.68     26.99 o
   6   2   2        9.37       11.14      0.46 o
   7   2   2        5.65        8.49      0.57 o
   8   2   2      256.40      249.14      2.75 o
   9   2   2      725.92      694.71      7.34 o
  10   2   2       52.23       53.48      1.37 o
  11   2   2        5.85        7.74      1.00 o
  12   2   2        0.06        0.15      0.91 o
  13   2   2      147.64      174.57      3.80 o
 -15   3   2       85.69       99.65      4.99 o
 -14   3   2        1.21        1.58      0.81 o
 -13   3   2       54.83       52.32      1.46 o
 -12   3   2       90.05       86.19      1.73 o
 -11   3   2       49.91       40.90      1.57 o
 -10   3   2     1670.69     1616.39     17.61 o
  -9   3   2      456.86      455.79      4.55 o
  -8   3   2     1176.73     1212.66     12.10 o
  -7   3   2      191.71      139.66      1.63 o
  -6   3   2       18.21       25.58      0.77 o
  -5   3   2      384.30      450.25      4.26 o
  -4   3   2     3922.10     4056.13     39.69 o
  -3   3   2      197.56      208.80      1.93 o
  -2   3   2    19630.54    18655.04    255.35 o
   0   3   2     3930.60     4175.44     37.63 o
   1   3   2       14.24       16.05      1.19 o
   2   3   2     3914.86     4439.64     56.65 o
   3   3   2     2041.00     2232.18     20.71 o
   4   3   2      502.22      419.79      3.80 o
   5   3   2      153.85      137.76      1.57 o
   6   3   2       91.94       87.74      1.11 o
   7   3   2      805.42      858.54      7.59 o
   8   3   2       78.80       67.19      1.31 o
   9   3   2     1643.05     1748.25     17.43 o
  10   3   2       12.20       13.33      1.31 o
  11   3   2       40.32       40.06      1.44 o
  12   3   2      299.35      299.56      9.05 o
  13   3   2       33.14       36.26      2.38 o
 -14   4   2        9.64        6.14      0.95 o
 -13   4   2      138.85      133.07      2.66 o
 -12   4   2      127.53      118.34      2.08 o
 -11   4   2      484.33      462.99      5.65 o
 -10   4   2       87.77       90.46      1.67 o
  -9   4   2       62.98       62.18      1.94 o
  -8   4   2       49.15       43.81      0.98 o
  -7   4   2       85.95       97.40      1.24 o
  -6   4   2       45.51       44.52      0.96 o
  -5   4   2      183.27      196.84      3.57 o
  -4   4   2     7230.26     8059.01     77.63 o
  -3   4   2      510.93      563.15      5.35 o
  -2   4   2     1126.01     1084.91      9.24 o
  -1   4   2      449.67      501.19      4.67 o
   0   4   2      443.58      402.00      3.53 o
   1   4   2     1235.34     1237.02     11.27 o
   2   4   2        1.98        3.47      0.26 o
   3   4   2        3.60       10.24      0.42 o
   4   4   2      419.52      480.70      4.30 o
   5   4   2        4.47        8.48      0.50 o
   6   4   2       54.81       58.63      1.17 o
   7   4   2       51.59       53.11      1.56 o
   8   4   2       72.50       73.25      1.36 o
   9   4   2      176.91      171.98      2.60 o
  10   4   2      188.42      194.40      4.20 o
  11   4   2      205.78      212.03      3.55 o
  12   4   2        5.21        5.55      1.30 o
  13   4   2        0.07       -0.87      1.95 o
 -14   5   2       51.78       62.78      1.90 o
 -13   5   2      178.93      172.00      3.17 o
 -12   5   2       46.76       38.22      1.24 o
 -11   5   2      570.49      547.63      6.60 o
 -10   5   2        0.54        1.32      0.56 o
  -9   5   2       50.84       49.60      1.06 o
  -8   5   2      126.27      104.07      1.51 o
  -7   5   2      372.97      297.93      3.35 o
  -6   5   2      132.51      175.48      2.05 o
  -5   5   2     2726.91     2944.66     26.61 o
  -4   5   2       60.88       61.52      1.02 o
  -3   5   2      398.24      378.99      3.64 o
  -2   5   2        6.38        0.79      0.16 o
  -1   5   2     1817.68     1830.92     15.48 o
   0   5   2      182.37      194.43      1.83 o
   1   5   2     4469.50     5113.25     52.22 o
   2   5   2     2249.55     2350.82     29.60 o
   3   5   2     2441.99     2850.63     24.03 o
   4   5   2      811.69      845.42      7.36 o
   5   5   2      172.87      153.80      1.64 o
   6   5   2     1008.39      979.04      9.62 o
   7   5   2     2198.39     2226.79     21.90 o
   8   5   2        0.19        0.76      0.49 o
   9   5   2        1.33       -0.26      0.54 o
  10   5   2      188.87      181.99      3.09 o
  11   5   2      196.43      191.09      3.89 o
  12   5   2        4.71        4.21      1.08 o
 -14   6   2       16.06       15.70      1.16 o
 -13   6   2      184.59      186.78      3.39 o
 -12   6   2       85.77       77.06      1.87 o
 -11   6   2       65.50       69.51      1.57 o
 -10   6   2      257.49      250.64      3.12 o
  -9   6   2      311.90      269.08      3.22 o
  -8   6   2      273.61      263.34      3.10 o
  -7   6   2        1.49        2.13      0.39 o
  -6   6   2      841.21      868.38      8.82 o
  -5   6   2     2113.15     2269.40     20.59 o
  -4   6   2      296.17      375.51      3.68 o
  -3   6   2     5053.93     5313.22     47.69 o
  -2   6   2      159.18      130.33      1.62 o
  -1   6   2      171.18      196.42      1.87 o
   0   6   2      315.82      307.84      2.82 o
   1   6   2       22.02       31.98      0.55 o
   2   6   2     1791.71     1921.26     17.33 o
   3   6   2     3752.12     4095.87     45.77 o
   4   6   2     1169.74     1234.80     10.62 o
   5   6   2        9.57        5.77      0.60 o
   6   6   2      807.87      843.09      8.00 o
   7   6   2     1045.01     1005.45     11.28 o
   8   6   2      442.96      439.82      5.39 o
   9   6   2       77.70       71.35      1.53 o
  10   6   2      326.43      341.66      5.13 o
  11   6   2      122.14      123.01      3.50 o
  12   6   2        0.01       -0.26      0.99 o
 -14   7   2       53.51       54.07      2.17 o
 -13   7   2       26.04       25.40      1.44 o
 -12   7   2        1.07        0.96      0.81 o
 -11   7   2       17.10       20.38      1.08 o
 -10   7   2      529.63      445.83      5.02 o
  -9   7   2       59.51       66.14      1.34 o
  -8   7   2      804.73      739.77      7.89 o
  -7   7   2       55.99       34.30      0.85 o
  -6   7   2       38.58       29.42      0.87 o
  -5   7   2      646.59      657.45      6.26 o
  -4   7   2       24.85       45.54      0.76 o
  -3   7   2      239.72      284.34      2.89 o
  -2   7   2     1258.47     1231.30     10.55 o
  -1   7   2      490.62      531.27      4.73 o
   0   7   2       53.58       33.07      0.55 o
   1   7   2        0.55        0.48      0.25 o
   2   7   2      243.76      244.57      2.34 o
   3   7   2     1184.39     1270.65     10.93 o
   4   7   2     1420.45     1481.53     12.72 o
   5   7   2     1125.53     1112.79     11.26 o
   6   7   2       76.94       63.55      1.17 o
   7   7   2      556.65      579.50      6.83 o
   8   7   2      129.80      126.09      2.11 o
   9   7   2       18.61       18.50      1.05 o
  10   7   2        1.04       -0.27      0.73 o
  11   7   2       27.95       23.56      1.50 o
  12   7   2      219.31      237.10      4.80 o
 -14   8   2      140.93      149.81      6.08 o
 -13   8   2      262.45      275.19      4.50 o
 -12   8   2      257.83      252.51      4.12 o
 -11   8   2        5.96        4.10      0.81 o
 -10   8   2       50.82       39.47      1.11 o
  -9   8   2      170.96      142.98      2.04 o
  -8   8   2       16.33       18.24      0.74 o
  -7   8   2       17.53       19.88      0.75 o
  -6   8   2     1513.24     1496.41     14.92 o
  -5   8   2      703.32      704.67      6.70 o
  -4   8   2       82.38       59.31      0.92 o
  -3   8   2     1103.58     1065.92      9.22 o
  -2   8   2      167.55      201.05      2.17 o
  -1   8   2     3284.90     3558.58     29.96 o
   0   8   2     1423.21     1710.61     14.76 o
   1   8   2     1014.31      946.58      8.22 o
   2   8   2     2289.82     2344.81     19.88 o
   3   8   2      852.57      913.57      8.00 o
   4   8   2     1511.54     1555.74     16.14 o
   5   8   2      732.43      719.14      7.52 o
   6   8   2     2307.03     2325.27     25.12 o
   7   8   2       16.52       17.67      1.03 o
   8   8   2       12.91       14.28      0.98 o
   9   8   2      213.18      204.01      3.47 o
  10   8   2       48.46       47.47      1.63 o
  11   8   2       71.25       77.80      2.38 o
  12   8   2      135.04      143.29      6.08 o
 -13   9   2       23.15       15.52      1.16 o
 -12   9   2      161.57      170.14      3.20 o
 -11   9   2       40.07       35.27      1.38 o
 -10   9   2        3.04        6.45      1.28 o
  -9   9   2       63.77       57.40      1.25 o
  -8   9   2       97.61      116.77      1.80 o
  -7   9   2       23.22       24.03      1.01 o
  -6   9   2        1.03        0.70      0.41 o
  -5   9   2       31.04       27.70      1.60 o
  -4   9   2      288.68      303.27      3.16 o
  -3   9   2       18.91       35.52      0.71 o
  -2   9   2        1.67        1.55      0.25 o
  -1   9   2       43.80       55.55      0.79 o
   0   9   2     1645.75     1659.69     14.20 o
   1   9   2       62.04       67.69      0.92 o
   2   9   2      631.10      641.99      5.75 o
   3   9   2       10.83       13.28      0.52 o
   4   9   2      121.88      122.88      1.90 o
   5   9   2      947.76      985.23     10.11 o
   6   9   2       87.07       92.45      2.01 o
   7   9   2       23.62       24.62      1.14 o
   8   9   2      163.36      156.63      3.70 o
   9   9   2      203.38      181.16      3.26 o
  10   9   2       78.93       68.90      1.95 o
  11   9   2       22.33       25.74      1.67 o
  12   9   2        1.68        2.82      1.95 o
 -13  10   2        1.48        2.46      1.13 o
 -12  10   2        0.12       -0.49      0.86 o
 -11  10   2      161.58      161.80      2.72 o
 -10  10   2      194.80      198.44      3.05 o
  -9  10   2       13.39       12.70      0.75 o
  -8  10   2       42.85       44.83      1.12 o
  -7  10   2       62.83       49.05      1.11 o
  -6  10   2       47.16       37.01      0.93 o
  -5  10   2       43.04       38.59      0.84 o
  -4  10   2      117.41      106.43      1.43 o
  -3  10   2      451.04      423.58      4.59 o
  -2  10   2        3.72        0.77      0.29 o
  -1  10   2        6.94        3.14      0.66 o
   0  10   2      445.00      462.17      4.92 o
   1  10   2      156.16      150.37      1.65 o
   2  10   2       40.08       41.03      0.74 o
   3  10   2     1230.96     1255.44     13.22 o
   4  10   2     4255.21     4495.26     48.24 o
   5  10   2      339.89      352.76      5.66 o
   6  10   2       13.72       10.75      0.96 o
   7  10   2       24.32       18.81      1.08 o
   8  10   2      372.90      344.55      5.18 o
   9  10   2       65.66       70.23      1.90 o
  10  10   2       38.10       44.95      1.65 o
  11  10   2       84.65       86.71      2.67 o
 -12  11   2       25.05       27.32      1.46 o
 -11  11   2       93.19       95.56      1.98 o
 -10  11   2      127.75      145.08      2.50 o
  -9  11   2      447.70      441.59      5.59 o
  -8  11   2      169.96      182.79      2.51 o
  -7  11   2       36.77       30.31      0.93 o
  -6  11   2      263.25      275.39      3.34 o
  -5  11   2      180.94      163.57      2.35 o
  -4  11   2       32.63       27.69      1.29 o
  -3  11   2      171.50      167.11      2.20 o
  -2  11   2       10.87       11.15      0.51 o
  -1  11   2       34.97       18.61      0.57 o
   0  11   2     1314.82     1312.88     19.97 o
   1  11   2       48.62       42.23      0.77 o
   2  11   2       21.87       24.58      1.12 o
   3  11   2       83.61       92.40      1.90 o
   4  11   2      303.72      298.80      4.81 o
   5  11   2      400.28      374.80      5.43 o
   6  11   2        2.64        3.67      0.73 o
   7  11   2       49.08       45.24      1.52 o
   8  11   2        9.30        4.04      0.84 o
   9  11   2      463.17      456.77      6.70 o
  10  11   2       18.79       18.41      1.35 o
  11  11   2       29.81       26.05      3.04 o
 -12  12   2       53.55       50.95      2.13 o
 -11  12   2       25.98       32.03      1.30 o
 -10  12   2        3.93        5.19      0.78 o
  -9  12   2       15.79       11.27      0.83 o
  -8  12   2      101.72       95.19      1.88 o
  -7  12   2       44.09       32.37      0.99 o
  -6  12   2      484.72      437.06      5.33 o
  -5  12   2     1531.38     1524.48     15.33 o
  -4  12   2      440.84      453.29      4.68 o
  -3  12   2      892.29      933.59     12.01 o
  -2  12   2       54.94       54.35      1.29 o
  -1  12   2        0.26        1.56      0.60 o
   0  12   2        0.04        1.48      0.37 o
   1  12   2      313.01      308.40      3.30 o
   2  12   2       29.52       30.86      1.29 o
   3  12   2       92.68       98.20      1.80 o
   4  12   2        0.59        1.93      0.65 o
   5  12   2       83.47       69.32      2.29 o
   6  12   2       53.30       49.46      1.51 o
   7  12   2       92.17       90.15      2.54 o
   8  12   2      137.19      126.35      2.63 o
   9  12   2       17.26       11.28      1.14 o
  10  12   2       31.11       31.58      1.54 o
 -11  13   2        3.47        4.84      1.19 o
 -10  13   2        2.03       -0.48      0.84 o
  -9  13   2      489.35      513.05      6.46 o
  -8  13   2        9.76        9.31      0.81 o
  -7  13   2       11.67       12.45      0.74 o
  -6  13   2      133.18      110.16      1.81 o
  -5  13   2      305.36      316.54      4.42 o
  -4  13   2      684.44      651.94      6.49 o
  -3  13   2      921.61      909.21     10.46 o
  -2  13   2      197.03      194.44      3.16 o
  -1  13   2      168.78      165.86      2.08 o
   0  13   2      414.03      384.87      4.48 o
   1  13   2      398.97      405.26      5.37 o
   2  13   2       14.66       13.49      0.75 o
   3  13   2        7.37        5.91      0.67 o
   4  13   2        6.58        3.97      0.71 o
   5  13   2      399.72      395.79      5.78 o
   6  13   2       13.16       12.63      0.98 o
   7  13   2      326.39      307.95      5.36 o
   8  13   2        0.12       -0.01      0.84 o
   9  13   2      330.05      341.40      5.48 o
  10  13   2        2.31        3.04      1.95 o
 -11  14   2      133.58      149.17      4.44 o
 -10  14   2        3.71        2.62      0.92 o
  -9  14   2       28.93       26.46      1.41 o
  -8  14   2      144.63      146.98      2.54 o
  -7  14   2       12.49        9.40      0.81 o
  -6  14   2        7.90        6.96      0.78 o
  -5  14   2       39.38       42.75      1.15 o
  -4  14   2       54.11       47.65      1.19 o
  -3  14   2      868.97      928.51     11.66 o
  -2  14   2      170.23      160.84      2.94 o
  -1  14   2      309.73      276.90      4.47 o
   0  14   2        9.14        7.15      0.76 o
   1  14   2        2.88        3.27      1.10 o
   2  14   2      208.24      208.20      3.08 o
   3  14   2      544.57      548.57      6.72 o
   4  14   2       28.31       25.61      1.27 o
   5  14   2      129.51      128.64      2.60 o
   6  14   2       93.67       99.64      2.30 o
   7  14   2       18.48       18.64      1.19 o
   8  14   2       69.89       68.96      2.01 o
   9  14   2       13.01       11.50      1.22 o
 -11  15   2       19.91       17.37      2.82 o
 -10  15   2       17.30       17.84      1.30 o
  -9  15   2      144.71      144.27      2.98 o
  -8  15   2      123.34      127.51      2.69 o
  -7  15   2       28.78       26.14      1.13 o
  -6  15   2        5.84        6.95      0.77 o
  -5  15   2      276.34      276.06      3.51 o
  -4  15   2        0.02       -0.54      0.54 o
  -3  15   2      168.87      169.53      2.45 o
  -2  15   2       97.65       96.90      1.71 o
  -1  15   2       82.97       89.56      1.82 o
   0  15   2      932.33      960.33     12.51 o
   1  15   2        1.09       -0.67      0.67 o
   2  15   2       19.31       16.20      0.89 o
   3  15   2       19.77       19.03      0.98 o
   4  15   2       46.04       45.50      1.56 o
   5  15   2        0.08       -0.38      0.76 o
   6  15   2      155.03      157.18      3.82 o
   7  15   2        1.85        1.17      0.86 o
   8  15   2       75.39       80.18      2.28 o
 -10  16   2       13.49       14.11      2.39 o
  -9  16   2        5.21        5.79      1.00 o
  -8  16   2       23.16       30.74      1.48 o
  -7  16   2        1.30        1.48      0.91 o
  -6  16   2      176.00      171.22      3.17 o
  -5  16   2       30.26       29.13      1.30 o
  -4  16   2        0.42       -0.56      0.56 o
  -3  16   2       32.82       36.33      1.17 o
  -2  16   2       29.98       24.00      1.22 o
  -1  16   2        0.65       -0.56      0.69 o
   0  16   2      392.28      403.23      5.94 o
   1  16   2      164.79      163.40      3.09 o
   2  16   2       20.87       18.96      1.14 o
   3  16   2      127.41      138.47      2.82 o
   4  16   2        5.95        7.01      1.04 o
   5  16   2       60.47       60.99      2.07 o
   6  16   2       74.32       71.82      2.05 o
   7  16   2        2.99        2.22      0.92 o
  -9  17   2      122.13      130.05      5.64 o
  -8  17   2       78.34       81.60      2.67 o
  -7  17   2        0.25       -0.96      0.96 o
  -6  17   2        0.18        0.08      0.96 o
  -5  17   2       32.25       32.53      2.07 o
  -4  17   2       27.04       28.98      1.20 o
  -3  17   2       14.24       15.92      1.08 o
  -2  17   2       35.20       36.29      1.28 o
  -1  17   2        7.69       10.08      1.13 o
   0  17   2      211.06      228.15      3.99 o
   1  17   2      209.11      216.76      3.83 o
   2  17   2        2.06        0.35      0.81 o
   3  17   2        5.35        6.23      1.08 o
   4  17   2        3.11        3.72      1.41 o
   5  17   2       21.01       25.85      1.44 o
   6  17   2        2.12        1.74      0.92 o
   7  17   2        3.99        2.71      1.38 o
  -8  18   2       13.67       13.68      2.61 o
  -7  18   2        9.69        9.46      1.37 o
  -6  18   2       94.70       91.76      2.71 o
  -5  18   2        1.22        1.61      0.99 o
  -4  18   2        0.81        0.65      1.09 o
  -3  18   2       84.31       82.20      2.50 o
  -2  18   2        0.04        3.98      2.03 o
  -1  18   2       50.26       56.55      1.87 o
   0  18   2        0.03       -0.07      0.86 o
   1  18   2       13.71       14.12      1.26 o
   2  18   2       80.68       83.91      2.19 o
   3  18   2      144.37      149.40      3.68 o
   4  18   2       19.91       20.78      1.50 o
   5  18   2        1.11        0.72      0.99 o
   6  18   2       71.15       79.28      8.25 o
  -7  19   2       26.00       28.44      3.26 o
  -6  19   2       34.07       37.13      3.26 o
  -5  19   2       16.74       17.79      1.91 o
  -4  19   2        0.42       -0.05      1.30 o
  -3  19   2        0.31       -0.43      1.74 o
  -2  19   2        1.15       -0.11      1.02 o
  -1  19   2       14.94       15.80      1.22 o
   0  19   2      154.28      160.86      3.31 o
   1  19   2      158.82      160.17      3.31 o
   2  19   2       12.29       11.77      1.16 o
   3  19   2        8.58        9.72      1.47 o
   4  19   2        0.89        0.82      1.30 o
   5  19   2        5.50        8.25      2.17 o
  -5  20   2        8.98       11.94      2.39 o
  -3  20   2       32.90       40.17      3.69 o
  -2  20   2       30.27       30.61      3.26 o
  -1  20   2       44.40       43.15      2.13 o
   0  20   2        5.84        5.13      1.30 o
   1  20   2       12.08       16.52      1.33 o
   2  20   2        9.69        8.04      1.38 o
   3  20   2       11.44        9.34      2.39 o
  -1  21   2       50.93       50.80      3.91 o
 -15   0   3      137.36      144.12      4.22 o
 -13   0   3      229.00      228.54      7.49 o
 -11   0   3       80.55       69.87      1.84 o
  -9   0   3     4063.24     4291.33     58.58 o
  -7   0   3       53.45       53.91      0.99 o
  -5   0   3     1229.48     1168.58     14.05 o
  -3   0   3     1505.94     1399.76     16.77 o
  -1   0   3     2282.68     2324.91     27.65 o
   1   0   3     2789.93     2789.06     33.18 o
   3   0   3      368.69      370.66      4.75 o
   5   0   3      594.85      689.81      8.66 o
   7   0   3      137.22      122.42      2.08 o
   9   0   3     1354.97     1349.22     23.49 o
  11   0   3      322.53      328.71      6.98 o
 -15   1   3        2.84        3.84      0.92 o
 -14   1   3       51.55       56.35      1.74 o
 -13   1   3       99.94       91.71      2.11 o
 -12   1   3       10.84       13.33      0.78 o
 -11   1   3      276.73      281.34      4.06 o
 -10   1   3       14.83       13.16      0.60 o
  -9   1   3        3.45        3.54      0.61 o
  -8   1   3      878.41      870.91      8.12 o
  -7   1   3        0.04       -0.04      0.26 o
  -6   1   3     2917.39     3055.28     26.64 o
  -5   1   3     1371.18     1467.39     13.28 o
  -4   1   3      875.38      901.55      7.69 o
  -3   1   3     1466.95     1532.12     12.94 o
  -2   1   3     6619.95     7124.16     59.64 o
  -1   1   3       16.02       12.07      0.54 o
   0   1   3      335.63      335.95      2.96 o
   1   1   3       66.14       59.16      1.47 o
   2   1   3      363.04      395.44      3.53 o
   3   1   3     1903.18     1929.27     16.34 o
   4   1   3      810.19      825.60      7.19 o
   5   1   3      673.16      832.23      7.29 o
   6   1   3     1426.25     1529.03     14.06 o
   7   1   3      692.61      707.93      6.36 o
   8   1   3      191.65      189.85      2.26 o
   9   1   3        0.55        1.27      0.97 o
  10   1   3      201.24      199.46      3.36 o
  11   1   3       88.43       89.53      2.22 o
  12   1   3      173.83      179.06      3.76 o
 -15   2   3       23.04       28.23      1.63 o
 -14   2   3      373.47      367.86      5.48 o
 -13   2   3       38.42       35.99      1.26 o
 -12   2   3        3.86        3.39      0.62 o
 -11   2   3      237.07      233.78      3.24 o
 -10   2   3        0.04       -0.25      0.44 o
  -9   2   3        9.68        9.99      0.51 o
  -8   2   3     2606.89     2574.72     23.27 o
  -7   2   3        2.39        0.74      0.32 o
  -6   2   3      596.12      613.33      5.75 o
  -5   2   3     1749.10     1967.89     17.73 o
  -4   2   3     1262.66     1365.09     11.61 o
  -3   2   3    11225.48    11695.30     97.75 o
  -2   2   3     3662.74     4047.57     46.99 o
  -1   2   3     1046.56     1134.87      9.66 o
   0   2   3     4491.21     4860.00     41.09 o
   1   2   3     2487.97     2683.42     24.14 o
   2   2   3     1933.03     2156.36     18.22 o
   3   2   3      696.53      865.80      7.49 o
   4   2   3        6.41       18.33      0.42 o
   5   2   3      310.07      325.11      3.07 o
   6   2   3     3127.64     3267.53     27.62 o
   7   2   3        5.92        3.34      0.49 o
   8   2   3      306.90      295.20      3.48 o
   9   2   3       72.84       72.49      1.48 o
  10   2   3      402.19      416.18      5.89 o
  11   2   3      107.51      110.36      2.70 o
  12   2   3        4.00        5.92      2.50 o
 -15   3   3        0.69       -0.87      1.23 o
 -14   3   3       14.04       13.19      0.97 o
 -13   3   3        0.53       -0.76      0.76 o
 -12   3   3      298.76      290.19      3.92 o
 -11   3   3      470.65      449.46      5.49 o
 -10   3   3       18.67       12.80      0.96 o
  -9   3   3      102.96      100.73      1.50 o
  -8   3   3      329.47      346.75      4.42 o
  -7   3   3     3554.66     3932.67     35.28 o
  -6   3   3     3506.93     3867.24     34.63 o
  -5   3   3     2120.42     2241.23     20.19 o
  -4   3   3     3508.48     3566.73     30.00 o
  -3   3   3     1474.55     1474.06     12.50 o
  -2   3   3     2184.24     2111.25     19.09 o
  -1   3   3      434.29      430.01      4.04 o
   0   3   3      186.36      193.33      2.11 o
   1   3   3     3371.50     3416.82     30.69 o
   2   3   3     1966.25     2160.10     19.53 o
   3   3   3     3733.25     4095.50     34.46 o
   4   3   3      910.39      884.57      7.69 o
   5   3   3        5.05        1.72      0.32 o
   6   3   3      189.95      172.76      2.02 o
   7   3   3      286.07      292.14      3.13 o
   8   3   3      480.92      481.83      5.29 o
   9   3   3        4.31        5.67      0.63 o
  10   3   3        7.93        9.75      1.08 o
  11   3   3       59.15       59.91      2.53 o
  12   3   3      375.83      399.91      8.44 o
 -15   4   3       56.80       56.18      4.02 o
 -14   4   3      200.19      198.19      3.27 o
 -13   4   3       98.32       94.64      1.96 o
 -12   4   3        0.08        1.66      0.67 o
 -11   4   3        2.80        2.77      0.63 o
 -10   4   3      569.53      573.05      6.74 o
  -9   4   3      304.60      283.15      3.31 o
  -8   4   3      226.78      179.81      3.64 o
  -7   4   3        1.92        2.38      0.30 o
  -6   4   3      528.95      537.20      5.57 o
  -5   4   3     6852.98     7371.53     65.78 o
  -4   4   3      822.54      928.06      7.98 o
  -3   4   3        8.64        9.48      0.37 o
  -2   4   3     8813.94     9481.91     79.32 o
  -1   4   3     2011.50     2132.97     18.05 o
   0   4   3     4327.20     4893.64     61.70 o
   1   4   3     3918.02     4052.05     36.42 o
   2   4   3      894.62      950.07      8.76 o
   3   4   3     1179.58     1491.79     13.63 o
   4   4   3     1006.95     1096.54      9.47 o
   5   4   3      228.36      246.86      2.83 o
   6   4   3       88.61       84.48      1.54 o
   7   4   3       27.75       26.13      0.92 o
   8   4   3       42.79       33.24      0.97 o
   9   4   3      974.36     1029.15     11.65 o
  10   4   3       53.05       52.29      1.92 o
  11   4   3       12.24        9.67      1.45 o
  12   4   3       30.80       32.66      2.22 o
 -15   5   3       32.72       34.95      3.47 o
 -14   5   3       10.00       12.04      1.44 o
 -13   5   3      150.40      158.23      2.62 o
 -12   5   3        0.15        0.04      0.58 o
 -11   5   3      139.81      143.02      3.16 o
 -10   5   3     1401.01     1325.97     14.64 o
  -9   5   3       45.09       51.09      1.06 o
  -8   5   3      217.84      174.36      2.20 o
  -7   5   3      349.67      367.77      4.03 o
  -6   5   3     1231.97     1285.74     11.78 o
  -5   5   3     3667.98     3902.59     35.14 o
  -4   5   3      232.43      246.19      2.48 o
  -3   5   3       66.32       77.10      0.86 o
  -2   5   3     7397.85     8028.75     76.16 o
  -1   5   3        0.84        1.52      0.43 o
   0   5   3     5000.31     5823.40     58.69 o
   1   5   3      139.26      148.96      2.47 o
   2   5   3      740.15      843.52      7.84 o
   3   5   3      150.38      203.57      2.40 o
   4   5   3     1137.90     1194.97     11.05 o
   5   5   3      692.92      757.08      9.31 o
   6   5   3      325.85      330.12      3.47 o
   7   5   3        1.06        2.36      0.47 o
   8   5   3       29.42       23.18      0.98 o
   9   5   3       21.37       15.12      1.00 o
  10   5   3       39.27       33.94      1.62 o
  11   5   3       12.40       11.39      1.54 o
  12   5   3      261.75      279.02      6.60 o
 -15   6   3       37.91       41.25      3.47 o
 -14   6   3      176.38      188.23      3.47 o
 -13   6   3      130.94      126.60      2.97 o
 -12   6   3      231.08      214.81      3.20 o
 -11   6   3        0.31        0.62      0.68 o
 -10   6   3       53.50       35.89      1.05 o
  -9   6   3       90.07      102.86      1.59 o
  -8   6   3      153.37      185.89      2.82 o
  -7   6   3      165.28      149.28      2.99 o
  -6   6   3      157.34      138.76      1.82 o
  -5   6   3       16.92        3.24      0.42 o
  -4   6   3      703.68      905.90      8.40 o
  -3   6   3      943.78      871.72      8.18 o
  -2   6   3      222.57      247.95      2.35 o
  -1   6   3       16.55       25.20      0.84 o
   0   6   3     9842.69    11132.50    116.76 o
   1   6   3      744.60      806.63      7.01 o
   2   6   3       65.36       70.58      0.97 o
   3   6   3       44.97       51.14      0.72 o
   4   6   3      472.94      461.63      4.54 o
   5   6   3      228.11      257.36      2.81 o
   6   6   3       73.92       71.98      1.51 o
   7   6   3        2.36        1.50      0.62 o
   8   6   3       86.67       71.31      1.76 o
   9   6   3       47.40       47.55      1.52 o
  10   6   3      109.59      108.75      2.41 o
  11   6   3       62.41       67.18      2.22 o
  12   6   3        0.42       -0.43      1.95 o
 -14   7   3       32.82       30.63      1.57 o
 -13   7   3        0.84       -0.80      0.81 o
 -12   7   3       59.29       56.61      1.51 o
 -11   7   3      178.71      180.60      2.76 o
 -10   7   3      871.26      824.18      8.66 o
  -9   7   3       29.10       28.34      0.88 o
  -8   7   3        3.85        7.28      0.51 o
  -7   7   3      113.82      104.37      1.52 o
  -6   7   3      143.99      121.32      1.67 o
  -5   7   3      745.09      728.71      6.89 o
  -4   7   3        9.43        5.54      0.68 o
  -3   7   3      403.03      401.69      3.64 o
  -2   7   3        1.43        2.26      0.37 o
  -1   7   3     1745.97     1909.03     16.19 o
   0   7   3     1992.01     2016.93     17.09 o
   1   7   3       79.54      109.56      4.79 o
   2   7   3      214.59      317.00      3.20 o
   3   7   3      713.34      787.19      9.26 o
   4   7   3      640.65      672.89     11.43 o
   5   7   3        0.84        1.39      0.41 o
   6   7   3      481.40      519.55      5.64 o
   7   7   3       24.98       23.97      1.37 o
   8   7   3      286.59      282.86      4.34 o
   9   7   3       17.67       16.83      1.00 o
  10   7   3      280.71      289.21      4.64 o
  11   7   3       22.00       21.48      1.58 o
 -14   8   3      139.46      154.32      4.53 o
 -13   8   3       12.34       15.90      1.16 o
 -12   8   3       73.09       62.30      1.79 o
 -11   8   3        1.36        4.19      0.67 o
 -10   8   3      247.74      281.23      3.47 o
  -9   8   3       59.24       77.97      1.42 o
  -8   8   3        7.53        4.89      0.51 o
  -7   8   3      134.62      121.55      2.04 o
  -6   8   3       39.75       38.19      1.69 o
  -5   8   3      407.76      443.79      4.40 o
  -4   8   3       63.28       72.61      1.05 o
  -3   8   3      265.00      245.73      2.38 o
  -2   8   3     1799.83     2081.68     17.67 o
  -1   8   3      272.64      262.34      2.52 o
   0   8   3        0.99        3.62      0.59 o
   1   8   3       16.69       12.61      0.40 o
   2   8   3      162.27      172.21      1.89 o
   3   8   3      373.90      346.32      5.91 o
   4   8   3     1099.51     1104.87     13.70 o
   5   8   3      478.53      520.69      7.48 o
   6   8   3        3.36        2.82      0.81 o
   7   8   3       24.27       30.64      1.24 o
   8   8   3        0.55        3.62      1.27 o
   9   8   3        4.99        6.53      1.07 o
  10   8   3        1.19        1.15      0.84 o
  11   8   3        4.07        2.01      1.08 o
 -14   9   3       33.94       33.65      3.26 o
 -13   9   3      147.62      152.86      3.06 o
 -12   9   3      247.01      253.28      4.18 o
 -11   9   3       70.91       66.84      1.57 o
 -10   9   3       95.13       81.11      1.55 o
  -9   9   3      210.42      188.19      2.54 o
  -8   9   3      815.07      838.01      8.74 o
  -7   9   3       23.04       19.78      0.75 o
  -6   9   3       78.87       81.94      1.36 o
  -5   9   3       12.95       17.98      0.63 o
  -4   9   3      489.03      511.19      5.01 o
  -3   9   3        5.28        7.07      0.48 o
  -2   9   3      400.00      372.58      3.73 o
  -1   9   3       42.36       33.11      0.62 o
   0   9   3       24.64       29.91      0.56 o
   1   9   3      563.83      539.91      4.90 o
   2   9   3        3.17        5.42      0.41 o
   3   9   3      518.41      568.16      9.32 o
   4   9   3      725.10      726.12      7.63 o
   5   9   3      297.12      301.65      9.39 o
   6   9   3      226.45      228.60      3.64 o
   7   9   3      217.78      213.55      3.58 o
   8   9   3       24.77       25.12      1.24 o
   9   9   3       19.28       15.61      1.22 o
  10   9   3        2.76        1.46      0.81 o
  11   9   3        0.01        0.00      1.74 o
 -13  10   3      120.74      117.86      2.63 o
 -12  10   3      344.28      348.77      5.32 o
 -11  10   3       20.46       18.27      0.97 o
 -10  10   3       51.49       57.64      1.31 o
  -9  10   3      179.51      144.65      2.38 o
  -8  10   3       15.93       11.40      0.66 o
  -7  10   3      143.24      140.37      2.01 o
  -6  10   3      363.23      359.23      6.12 o
  -5  10   3      428.45      400.57      4.87 o
  -4  10   3       26.74       29.57      1.22 o
  -3  10   3      804.49      893.47      9.41 o
  -2  10   3      734.24      731.20      6.97 o
  -1  10   3       21.19       30.81      0.64 o
   0  10   3       43.10       40.65      0.73 o
   1  10   3      789.37      826.57      7.94 o
   2  10   3      321.96      357.96      4.03 o
   3  10   3       69.73       71.22      1.61 o
   4  10   3      208.56      198.17      2.85 o
   5  10   3      199.92      202.73      5.07 o
   6  10   3       35.91       32.55      1.30 o
   7  10   3       38.50       36.67      1.57 o
   8  10   3      161.45      171.04      3.15 o
   9  10   3       39.87       37.97      1.52 o
  10  10   3        0.11       -0.81      0.81 o
  11  10   3       43.32       50.80      3.69 o
 -13  11   3        1.70        2.49      2.17 o
 -12  11   3        3.38        4.42      0.97 o
 -11  11   3       81.72       79.99      1.82 o
 -10  11   3        0.18       -0.33      0.64 o
  -9  11   3      357.90      360.71      4.30 o
  -8  11   3       19.83       10.46      0.68 o
  -7  11   3      110.49       94.31      1.59 o
  -6  11   3      337.53      311.69      3.69 o
  -5  11   3       17.12       17.80      0.76 o
  -4  11   3      662.97      710.12      7.46 o
  -3  11   3      309.15      312.13      3.92 o
  -2  11   3        7.50        6.94      0.42 o
  -1  11   3      157.58      162.95      1.81 o
   0  11   3      139.77      116.84      1.55 o
   1  11   3       96.25       99.00      1.54 o
   2  11   3       20.34       20.60      0.76 o
   3  11   3      628.35      630.40      7.47 o
   4  11   3       80.12       79.43      1.96 o
   5  11   3       93.45       83.99      1.70 o
   6  11   3       19.62       15.33      0.98 o
   7  11   3       13.38       17.75      1.03 o
   8  11   3       20.67       23.92      1.30 o
   9  11   3        3.07        3.50      0.89 o
  10  11   3       12.31       12.02      1.11 o
 -13  12   3       47.29       51.24      3.69 o
 -12  12   3       17.13       16.47      1.22 o
 -11  12   3       13.09       19.16      1.06 o
 -10  12   3        0.00       -0.64      0.65 o
  -9  12   3        0.60        1.08      0.60 o
  -8  12   3        4.69        3.14      0.59 o
  -7  12   3      266.43      247.16      3.14 o
  -6  12   3        1.24        1.95      0.56 o
  -5  12   3      960.95      963.08     11.35 o
  -4  12   3       65.89       60.90      1.37 o
  -3  12   3      562.21      546.95      5.48 o
  -2  12   3        0.46        0.13      0.41 o
  -1  12   3      924.87      929.14      9.61 o
   0  12   3      185.39      174.13      3.02 o
   1  12   3      183.36      160.34      2.18 o
   2  12   3      113.61      101.43      2.02 o
   3  12   3      254.59      252.45      4.78 o
   4  12   3      303.86      312.22      5.39 o
   5  12   3      437.12      417.55      6.02 o
   6  12   3       93.30       93.20      2.14 o
   7  12   3      361.24      347.45      6.36 o
   8  12   3       37.70       35.92      1.52 o
   9  12   3        1.49        1.09      0.87 o
  10  12   3       18.79       21.28      2.82 o
 -12  13   3       28.38       28.06      2.61 o
 -11  13   3        4.64        6.20      1.01 o
 -10  13   3       54.27       61.81      1.61 o
  -9  13   3       77.93       78.12      2.04 o
  -8  13   3        3.79        1.28      0.57 o
  -7  13   3        0.66        0.68      0.54 o
  -6  13   3      127.00      115.56      1.87 o
  -5  13   3      462.34      477.03      5.34 o
  -4  13   3     1755.77     1830.83     17.06 o
  -3  13   3        5.22        5.95      0.97 o
  -2  13   3       18.53       19.47      0.79 o
  -1  13   3      103.44      108.62      1.72 o
   0  13   3      936.49      930.76     10.65 o
   1  13   3       18.62       18.64      0.91 o
   2  13   3       20.89       21.80      0.98 o
   3  13   3       67.18       61.27      1.52 o
   4  13   3      569.77      571.76      8.89 o
   5  13   3        1.35        2.17      0.75 o
   6  13   3        3.81        3.78      0.84 o
   7  13   3        4.29        5.47      0.98 o
   8  13   3       39.36       42.74      1.71 o
   9  13   3        6.89        8.73      1.06 o
 -11  14   3        1.61        0.54      0.92 o
 -10  14   3       86.54       89.70      2.02 o
  -9  14   3       12.63        9.59      0.89 o
  -8  14   3       27.80       24.50      1.17 o
  -7  14   3       49.14       50.05      1.49 o
  -6  14   3      678.03      679.69      7.38 o
  -5  14   3      340.25      325.86      4.91 o
  -4  14   3        0.26        0.08      0.60 o
  -3  14   3       15.44       13.17      0.94 o
  -2  14   3      437.32      435.12      5.41 o
  -1  14   3      196.47      200.70      3.27 o
   0  14   3      313.44      296.88      4.59 o
   1  14   3       70.90       69.65      1.79 o
   2  14   3      820.37      883.61     13.76 o
   3  14   3      234.95      240.83      3.51 o
   4  14   3      261.19      266.09      4.26 o
   5  14   3        2.05        1.57      0.78 o
   6  14   3        2.32        0.67      0.97 o
   7  14   3       34.52       42.49      1.71 o
   8  14   3      265.86      268.88      4.64 o
 -11  15   3        8.19        8.68      1.61 o
 -10  15   3       33.16       36.11      1.63 o
  -9  15   3      291.48      288.10      4.19 o
  -8  15   3        0.75        0.26      0.70 o
  -7  15   3       14.01       15.26      0.97 o
  -6  15   3       50.26       41.80      1.32 o
  -5  15   3       22.12       18.82      0.98 o
  -4  15   3        5.68        4.72      0.70 o
  -3  15   3        0.26       -0.50      0.52 o
  -2  15   3      159.79      161.85      2.90 o
  -1  15   3       27.01       30.71      2.35 o
   0  15   3      100.14       98.71      3.48 o
   1  15   3       87.16       93.49      2.14 o
   2  15   3      121.87      123.47      2.55 o
   3  15   3       38.62       37.58      1.24 o
   4  15   3       80.98       72.72      3.13 o
   5  15   3      435.54      460.78      7.70 o
   6  15   3       12.19        9.32      1.03 o
   7  15   3       41.62       39.14      1.68 o
   8  15   3        0.03        2.61      1.95 o
 -10  16   3      126.50      147.53      5.21 o
  -9  16   3        4.46        3.87      1.15 o
  -8  16   3        0.54       -0.78      0.78 o
  -7  16   3      120.57      121.29      2.98 o
  -6  16   3       28.36       28.78      1.82 o
  -5  16   3       10.02        7.07      0.77 o
  -4  16   3       52.08       56.03      1.47 o
  -3  16   3       60.70       61.57      1.43 o
  -2  16   3        0.01       -0.46      0.67 o
  -1  16   3       70.70       72.45      2.29 o
   0  16   3        1.01        0.76      0.76 o
   1  16   3        0.58       -0.58      0.76 o
   2  16   3        1.83        1.41      0.73 o
   3  16   3        6.39        6.49      0.92 o
   4  16   3       58.39       62.98      1.87 o
   5  16   3        4.33        4.57      1.00 o
   6  16   3       12.89       13.38      1.16 o
   7  16   3       32.65       34.95      2.38 o
  -9  17   3        9.48       11.07      2.39 o
  -8  17   3       41.07       41.19      2.00 o
  -7  17   3        0.14        0.43      1.23 o
  -6  17   3       39.78       44.70      1.65 o
  -5  17   3       57.46       52.85      1.51 o
  -4  17   3       77.30       78.77      1.95 o
  -3  17   3        7.13        9.53      1.49 o
  -2  17   3       46.20       39.87      1.52 o
  -1  17   3       30.69       30.75      1.41 o
   0  17   3      117.21      121.78      2.66 o
   1  17   3      104.77      104.67      2.47 o
   2  17   3       29.79       30.56      1.43 o
   3  17   3        1.19        0.12      0.91 o
   4  17   3       38.45       40.93      2.30 o
   5  17   3        7.26        7.34      1.10 o
   6  17   3       10.95       10.01      1.54 o
  -8  18   3       21.22       18.67      2.61 o
  -7  18   3      115.40      137.85      3.46 o
  -6  18   3       13.14       10.95      1.25 o
  -5  18   3        0.09       -0.01      1.19 o
  -4  18   3       14.02       14.70      1.25 o
  -3  18   3       69.63       73.60      3.91 o
  -2  18   3        2.96        1.79      0.87 o
  -1  18   3      215.96      229.79      4.10 o
   0  18   3       96.36      101.49      2.47 o
   1  18   3        1.26        0.18      0.89 o
   2  18   3       14.02       14.74      1.16 o
   3  18   3       10.08       11.09      1.25 o
   4  18   3        9.11        9.49      1.72 o
   5  18   3        0.73        0.65      1.95 o
  -7  19   3        6.89        5.54      1.54 o
  -6  19   3       19.13       26.34      2.07 o
  -5  19   3       36.24       34.09      3.26 o
  -4  19   3        1.23        1.95      1.23 o
  -3  19   3      129.15      125.33      6.36 o
  -2  19   3       11.19       11.11      1.73 o
  -1  19   3       89.50       90.59      2.41 o
   0  19   3       92.06       97.87      3.12 o
   1  19   3       61.66       63.01      2.06 o
   2  19   3        4.04        2.46      1.13 o
   3  19   3        0.81        0.91      1.08 o
   4  19   3        0.16        0.65      1.74 o
  -3  20   3        0.19        0.11      1.23 o
  -2  20   3       28.61       31.06      2.46 o
  -1  20   3        1.21        4.04      1.08 o
   0  20   3       34.17       38.77      1.85 o
   1  20   3       28.69       33.02      1.68 o
   2  20   3       95.13      109.86      5.43 o
 -14   0   4      146.34      142.72      5.10 o
 -12   0   4      463.18      485.17      9.44 o
 -10   0   4      972.90     1006.46     14.37 o
  -8   0   4     2546.76     2576.14     35.39 o
  -6   0   4     2962.63     3071.16     39.36 o
  -4   0   4      814.12      793.90      9.66 o
  -2   0   4     1169.58     1259.48     15.14 o
   0   0   4     4976.44     5075.76     60.12 o
   2   0   4     1346.12     1395.45     16.82 o
   4   0   4     1085.78     1127.18     13.78 o
   6   0   4     1330.81     1456.66     17.83 o
   8   0   4      704.17      691.29     10.44 o
  10   0   4       14.81       17.45      1.45 o
 -15   1   4      154.27      146.58      2.95 o
 -14   1   4       54.42       48.89      1.62 o
 -13   1   4        0.62       -0.19      0.59 o
 -12   1   4       70.07       73.25      1.57 o
 -11   1   4      103.84       93.06      1.69 o
 -10   1   4      314.08      301.61      4.19 o
  -9   1   4       61.70       48.04      1.28 o
  -8   1   4      386.92      346.11      3.76 o
  -7   1   4      285.91      313.29      3.09 o
  -6   1   4     2149.69     2193.74     18.54 o
  -5   1   4       72.20       70.48      0.86 o
  -4   1   4      213.77      216.51      2.02 o
  -3   1   4      562.68      542.84      4.72 o
  -2   1   4     3423.85     3374.81     28.33 o
  -1   1   4     1512.44     1439.81     12.20 o
   0   1   4       42.78       54.75      0.67 o
   1   1   4      989.24     1039.76      9.51 o
   2   1   4     1411.50     1493.83     12.74 o
   3   1   4       16.67       31.24      0.57 o
   4   1   4      929.35     1055.80      9.15 o
   5   1   4      227.47      225.19      2.29 o
   6   1   4       49.30       43.39      1.33 o
   7   1   4       16.67       16.64      0.65 o
   8   1   4      118.74      102.06      1.70 o
   9   1   4        9.05       10.82      0.92 o
  10   1   4       30.75       32.84      1.32 o
  11   1   4        6.79        8.65      1.13 o
  12   1   4       76.14       91.25      3.30 o
 -15   2   4       21.07       22.31      1.35 o
 -14   2   4        4.66        3.69      0.87 o
 -13   2   4       16.52       18.18      1.06 o
 -12   2   4      246.54      247.05      3.44 o
 -11   2   4      204.03      195.46      3.45 o
 -10   2   4        8.33        9.30      0.91 o
  -9   2   4     3137.24     3151.69     34.92 o
  -8   2   4       56.53       38.97      0.83 o
  -7   2   4       64.27       76.16      1.14 o
  -6   2   4       33.32       33.65      1.14 o
  -5   2   4      414.04      490.62      4.33 o
  -4   2   4       44.84       72.89      0.98 o
  -3   2   4     2022.90     2062.76     17.39 o
  -2   2   4     1708.58     1819.12     15.38 o
  -1   2   4     1128.91     1135.01      9.68 o
   0   2   4      618.31      634.35      5.51 o
   1   2   4       48.76       28.10      0.66 o
   2   2   4     1814.54     2127.50     18.00 o
   3   2   4      164.43      158.65      1.62 o
   4   2   4      102.31      112.02      1.28 o
   5   2   4     1442.96     1348.98     12.48 o
   6   2   4      108.35      107.34      1.50 o
   7   2   4       65.96       54.40      1.04 o
   8   2   4       63.04       59.97      1.41 o
   9   2   4     1076.46     1153.18     12.99 o
  10   2   4        0.44        1.52      0.88 o
  11   2   4       75.28       76.50      2.90 o
  12   2   4        0.33       -1.26      1.30 o
 -15   3   4       68.03       74.11      2.09 o
 -14   3   4       39.09       41.41      1.57 o
 -13   3   4       22.02       25.87      1.18 o
 -12   3   4      281.57      279.06      3.78 o
 -11   3   4        0.15       -0.45      0.56 o
 -10   3   4       54.13       55.15      1.38 o
  -9   3   4       44.55       50.77      1.20 o
  -8   3   4      399.78      368.00      4.14 o
  -7   3   4       26.63       35.63      0.82 o
  -6   3   4     3433.10     3517.91     33.93 o
  -5   3   4     1510.38     1605.02     14.60 o
  -4   3   4      179.99      203.29      1.91 o
  -3   3   4      386.14      446.24      3.94 o
  -2   3   4       17.46       15.28      0.37 o
  -1   3   4      131.66      130.99      1.53 o
   0   3   4        1.63        0.54      0.24 o
   1   3   4     2786.14     2964.84     26.72 o
   2   3   4      772.53      734.16      6.88 o
   3   3   4      104.50       84.37      1.01 o
   4   3   4        2.97        0.78      0.30 o
   5   3   4       60.52       52.61      0.94 o
   6   3   4     2029.23     2158.35     19.75 o
   7   3   4      291.05      271.38      3.03 o
   8   3   4      736.74      754.26      7.96 o
   9   3   4       77.97       78.25      1.92 o
  10   3   4        9.54       11.83      1.45 o
  11   3   4       10.41       10.21      1.54 o
  12   3   4      150.37      155.49      5.32 o
 -15   4   4       14.90       18.35      1.54 o
 -14   4   4      207.65      205.50      4.37 o
 -13   4   4      110.57      114.73      2.15 o
 -12   4   4        7.09        8.96      0.78 o
 -11   4   4       48.29       32.34      1.08 o
 -10   4   4       26.20       24.78      0.91 o
  -9   4   4      406.42      377.65      6.99 o
  -8   4   4      473.24      438.43      4.71 o
  -7   4   4      194.44      204.01      2.18 o
  -6   4   4      143.80      139.60      1.60 o
  -5   4   4       24.86       38.96      0.97 o
  -4   4   4     1730.25     1852.21     15.69 o
  -3   4   4     2941.51     3073.07     25.84 o
  -2   4   4       75.09       80.99      0.90 o
  -1   4   4     2750.70     2972.23     26.81 o
   0   4   4     1644.14     1735.08     17.09 o
   1   4   4     4275.57     4987.32     49.42 o
   2   4   4      106.12      156.01      1.73 o
   3   4   4       41.84       57.32      1.09 o
   4   4   4       30.70       25.34      0.63 o
   5   4   4      664.08      651.38      6.29 o
   6   4   4      177.61      171.29      2.06 o
   7   4   4      135.32      132.61      1.80 o
   8   4   4       70.97       69.82      2.54 o
   9   4   4      135.78      152.73      3.30 o
  10   4   4       12.53       11.72      1.45 o
  11   4   4        0.40        0.35      1.30 o
 -15   5   4      256.11      278.68      5.45 o
 -14   5   4       22.11       23.50      1.18 o
 -13   5   4      308.42      309.68      4.27 o
 -12   5   4      178.88      178.41      2.81 o
 -11   5   4      668.77      634.01      7.49 o
 -10   5   4       26.68       36.54      1.20 o
  -9   5   4       74.74       68.81      1.22 o
  -8   5   4        3.23       11.27      0.54 o
  -7   5   4     2122.92     2157.44     21.21 o
  -6   5   4       66.29       74.47      0.98 o
  -5   5   4      112.24       89.30      1.02 o
  -4   5   4     2050.43     1983.58     16.80 o
  -3   5   4     1661.14     1527.18     13.00 o
  -2   5   4       23.13       21.29      0.67 o
  -1   5   4     9890.35    10676.10    108.46 o
   0   5   4       50.10       51.89      2.39 o
   1   5   4        2.45        4.97      0.35 o
   2   5   4      114.65      118.61      1.76 o
   3   5   4     3710.95     3957.20     35.65 o
   4   5   4      479.92      518.25      5.44 o
   5   5   4        7.56        9.26      0.63 o
   6   5   4      683.75      632.28      6.76 o
   7   5   4     1118.90     1151.66     12.91 o
   8   5   4       23.95       23.63      1.01 o
   9   5   4      474.97      477.95      6.73 o
  10   5   4       79.41       75.83      2.84 o
  11   5   4      304.65      335.14      7.44 o
 -15   6   4       34.57       33.22      3.26 o
 -14   6   4      133.91      133.68      2.50 o
 -13   6   4        0.01        0.27      0.70 o
 -12   6   4       33.48       32.55      1.16 o
 -11   6   4      453.50      419.44      5.26 o
 -10   6   4      213.51      206.38      2.70 o
  -9   6   4      883.21      889.12      9.19 o
  -8   6   4       11.57        6.92      0.47 o
  -7   6   4       15.69       19.33      0.84 o
  -6   6   4       19.11       14.56      0.56 o
  -5   6   4       15.11       29.39      0.70 o
  -4   6   4     1711.81     1684.14     14.34 o
  -3   6   4     1526.91     1577.09     13.43 o
  -2   6   4     2289.68     2241.56     18.96 o
  -1   6   4     2111.60     2269.22     20.59 o
   0   6   4     2597.47     2930.75     26.51 o
   1   6   4      495.61      484.64      5.14 o
   2   6   4      951.41     1032.75      9.61 o
   3   6   4       67.67       66.33      1.02 o
   4   6   4      670.66      636.23      6.72 o
   5   6   4       83.59       72.82      1.32 o
   6   6   4       84.49       80.68      1.75 o
   7   6   4      249.43      240.47      3.36 o
   8   6   4      171.76      178.95      3.12 o
   9   6   4        3.05        4.10      0.81 o
  10   6   4      107.94      107.48      2.84 o
  11   6   4       13.73       15.51      1.76 o
 -15   7   4       78.51       94.66      4.99 o
 -14   7   4       79.12       96.97      2.36 o
 -13   7   4      370.00      362.41      4.85 o
 -12   7   4       55.43       61.54      2.07 o
 -11   7   4       17.57       10.99      0.84 o
 -10   7   4       23.76       25.50      1.31 o
  -9   7   4       65.05       54.33      1.50 o
  -8   7   4      107.50      117.89      2.75 o
  -7   7   4      540.92      514.77      7.95 o
  -6   7   4      876.30      818.26      8.36 o
  -5   7   4      425.89      437.76      4.32 o
  -4   7   4      417.83      354.89      3.48 o
  -3   7   4      221.31      280.38      2.66 o
  -2   7   4        0.06        0.68      0.23 o
  -1   7   4      771.81      887.40      7.72 o
   0   7   4      343.34      372.17      3.69 o
   1   7   4      612.17      556.94      6.39 o
   2   7   4      582.77      530.18      5.63 o
   3   7   4      134.69      159.34      3.88 o
   4   7   4      207.95      203.06      2.58 o
   5   7   4     1381.61     1416.23     14.31 o
   6   7   4      524.64      491.43      5.45 o
   7   7   4       89.29       80.76      1.97 o
   8   7   4       18.29       18.17      1.06 o
   9   7   4       80.39       83.15      2.09 o
  10   7   4        0.26       -0.75      0.75 o
  11   7   4        5.54        4.78      1.95 o
 -14   8   4       14.14       10.36      1.14 o
 -13   8   4       21.09       21.48      1.14 o
 -12   8   4        5.63        4.30      0.75 o
 -11   8   4      105.04      101.32      1.92 o
 -10   8   4      188.53      198.00      2.66 o
  -9   8   4      209.84      194.88      2.57 o
  -8   8   4      150.01      139.84      1.98 o
  -7   8   4        0.84        0.53      0.39 o
  -6   8   4       11.47       11.12      0.56 o
  -5   8   4       32.84       30.53      1.04 o
  -4   8   4      107.26       96.78      1.28 o
  -3   8   4      385.10      372.80      3.45 o
  -2   8   4      738.68      681.53      6.02 o
  -1   8   4      181.21      159.01      1.66 o
   0   8   4      186.05      201.31      2.19 o
   1   8   4       92.81       84.06      1.62 o
   2   8   4       23.86       23.56      0.74 o
   3   8   4      443.46      449.95      4.95 o
   4   8   4     1593.07     1654.12     20.24 o
   5   8   4        0.63        0.74      0.49 o
   6   8   4      117.84      107.95      2.17 o
   7   8   4      233.05      225.87      3.72 o
   8   8   4       98.15      103.06      2.81 o
   9   8   4      408.21      422.78      6.24 o
  10   8   4        2.65        3.85      0.95 o
 -14   9   4        3.01        1.38      1.17 o
 -13   9   4      195.59      195.33      3.58 o
 -12   9   4       11.97       12.75      0.89 o
 -11   9   4       95.08       95.02      1.90 o
 -10   9   4      138.35      102.17      1.76 o
  -9   9   4       60.65       57.67      1.23 o
  -8   9   4       59.82       70.10      1.30 o
  -7   9   4        0.34        0.71      0.46 o
  -6   9   4      166.07      150.22      2.00 o
  -5   9   4      735.26      739.62      8.37 o
  -4   9   4      139.18      142.25      2.26 o
  -3   9   4     1034.03     1009.65      9.43 o
  -2   9   4      479.96      533.06      4.84 o
  -1   9   4        2.71        4.58      0.41 o
   0   9   4       81.75       74.62      1.10 o
   1   9   4       66.39       57.75      1.09 o
   2   9   4        0.04        0.72      0.46 o
   3   9   4      676.37      707.58      7.46 o
   4   9   4        7.69        7.82      0.62 o
   5   9   4      195.69      191.66      2.86 o
   6   9   4      272.61      276.66      4.31 o
   7   9   4       77.23       69.22      1.85 o
   8   9   4       79.84       80.37      2.06 o
   9   9   4       84.58       85.60      2.17 o
  10   9   4      117.52      132.14      2.88 o
 -13  10   4        2.08        1.09      0.92 o
 -12  10   4       26.56       23.41      1.30 o
 -11  10   4       31.03       28.64      1.06 o
 -10  10   4      239.37      213.36      2.88 o
  -9  10   4        7.38       10.32      0.66 o
  -8  10   4       41.54       34.42      0.96 o
  -7  10   4      293.33      293.00      3.51 o
  -6  10   4       67.35       64.93      1.25 o
  -5  10   4     2718.48     2734.50     26.83 o
  -4  10   4      528.65      514.02      5.11 o
  -3  10   4      396.71      424.98      4.28 o
  -2  10   4      173.65      207.49      2.50 o
  -1  10   4      826.69      762.24      7.28 o
   0  10   4      706.14      696.30      7.29 o
   1  10   4       41.95       38.08      0.94 o
   2  10   4     1268.93     1283.69     13.01 o
   3  10   4      276.12      307.80      3.63 o
   4  10   4       75.73       80.35      1.61 o
   5  10   4        1.35        1.59      0.54 o
   6  10   4      665.60      657.53      8.87 o
   7  10   4       81.55       85.11      2.11 o
   8  10   4       21.55       18.64      1.33 o
   9  10   4        7.07        6.88      1.00 o
  10  10   4       29.62       35.18      2.50 o
 -13  11   4      147.15      167.15      3.76 o
 -12  11   4       67.25       67.89      1.97 o
 -11  11   4       94.12      100.01      1.86 o
 -10  11   4      150.14      143.31      3.07 o
  -9  11   4       29.16       23.35      0.91 o
  -8  11   4       73.48       74.05      1.41 o
  -7  11   4       72.58       71.86      1.37 o
  -6  11   4       10.65       11.81      0.66 o
  -5  11   4      410.30      406.31      4.56 o
  -4  11   4      741.17      715.79      6.97 o
  -3  11   4      454.28      460.35      5.06 o
  -2  11   4       40.88       41.47      0.95 o
  -1  11   4       19.59       16.40      0.57 o
   0  11   4       33.90       38.38      0.95 o
   1  11   4     1969.18     2005.99     19.99 o
   2  11   4       17.38       14.70      0.89 o
   3  11   4        7.05       11.05      1.60 o
   4  11   4     1233.96     1285.34     14.48 o
   5  11   4        3.47        3.77      0.83 o
   6  11   4       18.09       21.92      1.21 o
   7  11   4       68.12       62.13      1.85 o
   8  11   4        1.07        0.05      0.76 o
   9  11   4       35.20       34.86      1.54 o
  10  11   4       33.43       32.13      3.47 o
 -13  12   4       13.50       15.94      1.76 o
 -12  12   4       96.82       95.18      2.36 o
 -11  12   4       23.88       20.17      1.09 o
 -10  12   4      234.25      237.54      3.19 o
  -9  12   4        1.13        0.56      0.54 o
  -8  12   4       27.34       30.24      1.00 o
  -7  12   4       99.55       93.00      1.64 o
  -6  12   4      204.73      203.45      3.39 o
  -5  12   4        0.82        1.25      0.65 o
  -4  12   4        0.36       -0.23      0.48 o
  -3  12   4       12.48       11.51      0.61 o
  -2  12   4      512.75      478.02      5.28 o
  -1  12   4        8.00        7.22      0.62 o
   0  12   4      320.20      277.98      3.66 o
   1  12   4       63.18       55.12      1.23 o
   2  12   4     1095.63     1074.55     12.23 o
   3  12   4       15.23       19.54      2.20 o
   4  12   4        3.94        4.63      0.81 o
   5  12   4       10.80        9.78      0.95 o
   6  12   4       25.27       25.10      1.75 o
   7  12   4        6.93        8.24      0.97 o
   8  12   4       10.16        8.72      1.03 o
   9  12   4       26.83       27.13      2.15 o
 -12  13   4        2.09        1.80      1.04 o
 -11  13   4       17.25       20.30      1.10 o
 -10  13   4       60.29       64.64      1.67 o
  -9  13   4       37.86       38.19      1.18 o
  -8  13   4       95.44       74.52      1.52 o
  -7  13   4       36.93       30.86      1.02 o
  -6  13   4      225.71      221.60      3.22 o
  -5  13   4      160.01      149.14      2.42 o
  -4  13   4       56.80       49.07      2.31 o
  -3  13   4       51.26       54.40      1.18 o
  -2  13   4        0.18        0.67      0.52 o
  -1  13   4        8.36        8.83      0.69 o
   0  13   4       80.97       76.81      1.61 o
   1  13   4      196.99      203.77      3.00 o
   2  13   4        3.94        6.93      0.69 o
   3  13   4        7.01        5.00      1.13 o
   4  13   4       71.90       67.34      1.60 o
   5  13   4      118.50      122.31      2.57 o
   6  13   4      339.00      345.34      5.37 o
   7  13   4       29.85       31.16      1.54 o
   8  13   4        3.38        2.50      0.98 o
 -12  14   4        0.00       -0.90      1.19 o
 -11  14   4       79.37       72.51      1.84 o
 -10  14   4       78.89       71.27      1.80 o
  -9  14   4        0.27        0.45      0.61 o
  -8  14   4       78.73       81.56      1.82 o
  -7  14   4      411.20      389.03      7.11 o
  -6  14   4       21.80       24.37      1.06 o
  -5  14   4       53.37       52.78      1.42 o
  -4  14   4      138.44      128.13      2.43 o
  -3  14   4       25.29       21.94      0.88 o
  -2  14   4       78.83       82.93      1.73 o
  -1  14   4      238.80      214.60      3.16 o
   0  14   4       41.46       37.96      1.46 o
   1  14   4       14.09       11.47      1.13 o
   2  14   4        3.30        2.81      0.62 o
   3  14   4      106.14      110.33      2.70 o
   4  14   4       28.53       32.06      1.44 o
   5  14   4       87.79       89.07      2.25 o
   6  14   4        3.21        2.58      0.86 o
   7  14   4      165.38      182.69      3.55 o
 -11  15   4        3.55        3.26      1.38 o
 -10  15   4       54.21       68.85      2.06 o
  -9  15   4        4.45        1.81      1.07 o
  -8  15   4      179.84      174.58      2.93 o
  -7  15   4        7.41        8.28      0.79 o
  -6  15   4        0.41       -0.58      0.58 o
  -5  15   4       24.84       27.33      1.12 o
  -4  15   4      326.35      323.41      4.86 o
  -3  15   4       12.19       13.34      1.40 o
  -2  15   4      130.11      124.23      2.25 o
  -1  15   4        9.46       10.90      1.08 o
   0  15   4       39.38       31.98      1.35 o
   1  15   4        1.36        0.78      0.73 o
   2  15   4        0.03        0.03      0.70 o
   3  15   4       45.77       43.25      1.36 o
   4  15   4      112.31      118.41      2.95 o
   5  15   4        0.02        0.01      0.78 o
   6  15   4        0.01        0.76      0.87 o
   7  15   4        4.49        5.27      1.21 o
 -10  16   4       27.78       34.55      1.92 o
  -9  16   4        3.64        1.64      0.92 o
  -8  16   4       41.66       45.83      1.95 o
  -7  16   4      104.05      106.79      2.17 o
  -6  16   4        0.12       -0.01      0.64 o
  -5  16   4        3.69        6.15      0.77 o
  -4  16   4       59.28       62.28      1.79 o
  -3  16   4       24.42       26.27      1.14 o
  -2  16   4      171.08      166.39      3.35 o
  -1  16   4       11.82       15.37      1.44 o
   0  16   4       57.97       54.22      1.71 o
   1  16   4       75.20       75.49      2.03 o
   2  16   4       40.11       41.49      1.57 o
   3  16   4       36.18       37.41      1.52 o
   4  16   4       73.56       77.08      2.17 o
   5  16   4        2.06        2.00      0.95 o
   6  16   4       79.59       79.63      2.25 o
  -9  17   4        0.13       -1.09      1.30 o
  -8  17   4        0.04       -0.54      0.92 o
  -7  17   4       13.15       16.15      1.04 o
  -6  17   4        1.56        1.93      0.73 o
  -5  17   4       70.91       72.68      2.25 o
  -4  17   4        8.10        7.21      0.89 o
  -3  17   4       23.69       22.91      1.49 o
  -2  17   4       19.65       19.71      1.38 o
  -1  17   4       22.30       21.42      1.35 o
   0  17   4        2.44        1.37      0.85 o
   1  17   4       35.86       41.34      1.60 o
   2  17   4        1.73        0.49      0.87 o
   3  17   4        6.59        5.05      1.13 o
   4  17   4        0.21       -0.01      1.30 o
   5  17   4       10.40       10.02      1.54 o
   6  17   4       15.44       16.72      2.61 o
  -8  18   4       45.52       54.52      2.76 o
  -7  18   4       29.34       32.81      1.62 o
  -6  18   4        0.04       -0.81      0.81 o
  -5  18   4       21.92       18.94      1.19 o
  -4  18   4        2.49        2.50      0.99 o
  -3  18   4       23.54       25.65      1.59 o
  -2  18   4       53.14       58.87      1.93 o
  -1  18   4        5.73        2.84      1.07 o
   0  18   4       43.31       44.62      1.76 o
   1  18   4        6.77        6.10      1.00 o
   2  18   4        4.30        2.52      0.95 o
   3  18   4       53.22       54.83      2.30 o
  -7  19   4        4.28        3.04      2.17 o
  -6  19   4        3.78        1.12      1.30 o
  -5  19   4       12.34       14.10      1.38 o
  -4  19   4       49.90       58.81      2.30 o
  -3  19   4        2.58        2.63      1.04 o
  -2  19   4        0.11        0.24      0.99 o
  -1  19   4       59.26       60.57      2.03 o
   0  19   4        8.78        8.82      1.14 o
   1  19   4       57.88       61.25      2.06 o
   2  19   4        1.20        0.58      1.13 o
  -4  20   4        0.23        1.09      1.38 o
  -3  20   4        2.31        1.99      1.30 o
  -2  20   4        2.27        3.26      1.25 o
  -1  20   4      112.86      122.70      3.01 o
   0  20   4        1.19       -1.37      1.93 o
   1  20   4       30.88       31.05      3.26 o
 -15   0   5        3.89        3.40      1.30 o
 -13   0   5      238.00      240.43      5.52 o
 -11   0   5       99.24       93.58      2.21 o
  -9   0   5     2171.18     2216.30     30.66 o
  -7   0   5     1003.04      942.59     11.56 o
  -5   0   5       28.24       18.97      0.69 o
  -3   0   5       23.05       37.28      0.76 o
  -1   0   5       91.19      127.36      1.84 o
   1   0   5     2936.88     3103.02     43.90 o
   3   0   5     1409.97     1587.35     19.18 o
   5   0   5     1516.12     1517.32     21.47 o
   7   0   5      213.33      208.74      3.88 o
   9   0   5      102.33       96.80      3.37 o
  11   0   5      160.25      186.50      7.16 o
 -15   1   5       77.66       74.55      2.09 o
 -14   1   5        2.12        2.34      0.81 o
 -13   1   5      196.10      194.15      3.36 o
 -12   1   5      112.88       96.72      1.84 o
 -11   1   5      560.29      540.16      6.40 o
 -10   1   5     1233.36     1193.06     11.96 o
  -9   1   5      886.87      902.48      9.14 o
  -8   1   5        2.71        1.30      0.36 o
  -7   1   5     2677.47     2696.27     22.76 o
  -6   1   5      405.84      397.12      3.60 o
  -5   1   5      640.91      644.66      5.65 o
  -4   1   5     1872.43     1968.36     16.63 o
  -3   1   5       14.96       16.39      0.64 o
  -2   1   5      120.64      107.34      1.14 o
  -1   1   5      492.24      456.55      4.05 o
   0   1   5        5.15       10.10      0.33 o
   1   1   5     3661.57     3908.59     35.11 o
   2   1   5      178.09      174.07      1.77 o
   3   1   5       38.17       32.67      0.65 o
   4   1   5     1047.23     1051.59     10.33 o
   5   1   5      204.06      210.60      2.40 o
   6   1   5      141.14      131.91      2.56 o
   7   1   5      946.26      976.42     10.09 o
   8   1   5      624.03      665.84      7.19 o
   9   1   5        2.89        3.33      0.88 o
  10   1   5       25.85       30.23      1.62 o
  11   1   5       11.58       12.92      1.84 o
 -15   2   5      157.51      165.35      3.23 o
 -14   2   5       50.57       50.10      1.68 o
 -13   2   5       19.35       19.75      1.19 o
 -12   2   5      316.65      300.24      4.00 o
 -11   2   5      104.24       95.17      1.74 o
 -10   2   5      946.99      925.84     13.37 o
  -9   2   5       13.26       15.36      1.00 o
  -8   2   5       87.24       72.47      2.05 o
  -7   2   5      331.28      387.04      4.94 o
  -6   2   5        8.89        7.36      0.59 o
  -5   2   5     1141.32     1272.71     10.88 o
  -4   2   5     2808.33     2575.07     21.69 o
  -3   2   5      230.34      241.66      2.27 o
  -2   2   5        0.64        6.30      0.78 o
  -1   2   5      784.29      860.76      7.42 o
   0   2   5      254.95      251.28      2.36 o
   1   2   5      242.21      254.81      2.42 o
   2   2   5      116.59       88.68      1.04 o
   3   2   5     1211.08     1365.82     12.59 o
   4   2   5      240.53      210.71      2.36 o
   5   2   5        7.66        9.98      0.48 o
   6   2   5      177.58      174.71      2.13 o
   7   2   5       18.22       15.97      0.74 o
   8   2   5        9.17       10.69      1.08 o
   9   2   5       42.16       44.31      1.71 o
  10   2   5      117.87      132.47      4.25 o
  11   2   5       25.84       26.49      2.07 o
 -15   3   5      174.55      176.30      3.36 o
 -14   3   5       18.05       21.11      1.22 o
 -13   3   5       80.10       77.19      1.92 o
 -12   3   5       22.51       21.23      1.50 o
 -11   3   5       66.01       53.38      1.37 o
 -10   3   5      145.65      128.48      2.05 o
  -9   3   5      237.75      238.45      5.33 o
  -8   3   5       18.04       15.44      0.74 o
  -7   3   5     2496.61     2463.48     24.06 o
  -6   3   5      283.93      293.88      2.76 o
  -5   3   5      993.84     1120.46      9.63 o
  -4   3   5      695.37      694.54      6.06 o
  -3   3   5      299.37      330.02      3.00 o
  -2   3   5     3360.48     3424.96     28.80 o
  -1   3   5     9417.82    10514.04     88.09 o
   0   3   5     1294.79     1268.55     10.88 o
   1   3   5       29.61       34.70      1.01 o
   2   3   5      710.29      741.01      6.99 o
   3   3   5     1014.33     1154.04     10.70 o
   4   3   5      108.63      107.34      1.41 o
   5   3   5       24.75       33.20      0.80 o
   6   3   5       60.77       52.36      1.15 o
   7   3   5      512.18      482.91      6.71 o
   8   3   5       95.02       89.95      2.09 o
   9   3   5       56.39       50.42      1.62 o
  10   3   5       66.42       62.43      3.80 o
  11   3   5       69.33       72.49      2.97 o
 -15   4   5       25.84       19.88      1.41 o
 -14   4   5       26.98       31.28      1.32 o
 -13   4   5      174.58      194.84      3.03 o
 -12   4   5        0.09        1.20      0.60 o
 -11   4   5        7.42        7.39      0.68 o
 -10   4   5        2.96        3.80      1.51 o
  -9   4   5      584.35      574.83      8.37 o
  -8   4   5      111.93      102.37      1.49 o
  -7   4   5      106.34      103.56      1.41 o
  -6   4   5       27.24       36.65      0.77 o
  -5   4   5      935.97      899.98      7.83 o
  -4   4   5     1970.73     1894.16     16.06 o
  -3   4   5     1212.38     1214.89     10.39 o
  -2   4   5     2769.28     2883.94     24.33 o
  -1   4   5     1226.24     1253.41     11.50 o
   0   4   5     3985.39     4483.30     43.61 o
   1   4   5      565.92      597.06      5.67 o
   2   4   5        9.58        9.36      0.40 o
   3   4   5       57.10       54.53      0.97 o
   4   4   5      213.72      230.62      2.79 o
   5   4   5     2105.57     2194.12     21.78 o
   6   4   5      708.17      726.86      7.71 o
   7   4   5        4.47        6.38      0.66 o
   8   4   5       13.19       13.97      1.22 o
   9   4   5       34.96       32.66      1.58 o
  10   4   5      170.14      179.46      4.68 o
  11   4   5       26.02       30.21      2.29 o
 -15   5   5       46.12       48.55      1.61 o
 -14   5   5        5.27        3.48      0.81 o
 -13   5   5      180.89      176.92      2.85 o
 -12   5   5      122.19      139.15      2.35 o
 -11   5   5        0.42       -0.63      0.63 o
 -10   5   5       48.35       50.64      1.24 o
  -9   5   5       18.67       12.98      0.73 o
  -8   5   5      280.91      270.64      3.77 o
  -7   5   5       40.46       39.40      1.60 o
  -6   5   5      404.77      443.11      4.12 o
  -5   5   5     2549.16     2716.83     22.94 o
  -4   5   5     4230.82     4506.83     37.85 o
  -3   5   5        2.29        3.85      0.37 o
  -2   5   5     1404.40     1486.84     13.61 o
  -1   5   5      769.20      923.12      8.59 o
   0   5   5      228.76      259.06      2.95 o
   1   5   5        0.49        4.01      0.37 o
   2   5   5      726.49      751.49      7.77 o
   3   5   5       97.74       95.06      1.45 o
   4   5   5      418.00      386.88      4.34 o
   5   5   5       38.90       42.17      1.08 o
   6   5   5       66.72       64.66      1.60 o
   7   5   5        4.80        3.54      0.79 o
   8   5   5       79.89       87.14      2.01 o
   9   5   5      258.71      262.47      4.97 o
  10   5   5        4.22        4.23      1.38 o
  11   5   5       19.52       22.15      2.82 o
 -15   6   5        5.16        5.51      1.74 o
 -14   6   5      251.40      236.56      3.61 o
 -13   6   5       36.20       34.71      1.30 o
 -12   6   5       85.47       83.44      1.74 o
 -11   6   5      312.37      313.32      4.44 o
 -10   6   5      472.74      468.93      5.67 o
  -9   6   5      220.59      215.32      2.71 o
  -8   6   5       20.19       31.95      0.91 o
  -7   6   5      183.36      154.66      1.99 o
  -6   6   5      654.46      671.78      6.94 o
  -5   6   5       95.97       91.31      1.09 o
  -4   6   5      247.15      205.80      3.11 o
  -3   6   5        2.90        3.12      0.42 o
  -2   6   5      235.61      326.69      3.31 o
  -1   6   5      292.00      314.63      3.18 o
   0   6   5      529.49      632.57      6.57 o
   1   6   5        3.75        4.52      0.39 o
   2   6   5       88.74       66.08      1.68 o
   3   6   5      945.87      949.81      9.75 o
   4   6   5      996.94      956.30     12.75 o
   5   6   5      106.42      100.40      1.65 o
   6   6   5      180.15      158.50      2.46 o
   7   6   5       33.45       34.85      1.68 o
   8   6   5        9.76        5.39      0.84 o
   9   6   5       35.16       37.94      1.75 o
  10   6   5       96.00       92.40      3.30 o
 -15   7   5      175.10      175.43      6.95 o
 -14   7   5       10.23       13.99      1.09 o
 -13   7   5      203.41      198.03      3.12 o
 -12   7   5      127.79      118.21      2.17 o
 -11   7   5       36.30       37.34      1.67 o
 -10   7   5      191.37      148.20      2.14 o
  -9   7   5      111.94      110.44      1.70 o
  -8   7   5      544.63      529.68      5.71 o
  -7   7   5      235.74      227.65      3.33 o
  -6   7   5      431.93      395.72      8.22 o
  -5   7   5      123.86      139.33      1.72 o
  -4   7   5      683.28      756.71      6.66 o
  -3   7   5     3120.91     3450.15     29.08 o
  -2   7   5      389.96      398.32      3.65 o
  -1   7   5      428.90      395.00      3.93 o
   0   7   5      202.08      162.76      2.96 o
   1   7   5      213.07      218.52      2.87 o
   2   7   5       96.55       80.08      1.96 o
   3   7   5       16.40       21.66      0.76 o
   4   7   5        2.71        4.21      0.54 o
   5   7   5        0.01       -0.18      1.13 o
   6   7   5      122.01      111.21      1.80 o
   7   7   5      346.24      338.81      5.07 o
   8   7   5       52.46       54.69      1.71 o
   9   7   5       20.69       19.75      1.22 o
  10   7   5       31.09       30.72      1.84 o
 -14   8   5       54.25       53.59      1.63 o
 -13   8   5        0.21        0.95      0.75 o
 -12   8   5      300.46      281.36      3.94 o
 -11   8   5      196.53      187.61      2.89 o
 -10   8   5      128.12      111.19      1.82 o
  -9   8   5        4.40        0.80      0.47 o
  -8   8   5       47.72       46.04      1.07 o
  -7   8   5        1.36        2.45      0.71 o
  -6   8   5      285.45      277.67      4.53 o
  -5   8   5     1437.77     1364.75     15.28 o
  -4   8   5     1811.73     1804.09     16.52 o
  -3   8   5     1489.18     1625.99     13.91 o
  -2   8   5       44.32       54.46      0.90 o
  -1   8   5      475.77      520.11      5.08 o
   0   8   5      244.98      236.62      2.90 o
   1   8   5      106.55       83.60      1.47 o
   2   8   5      423.82      397.74      4.44 o
   3   8   5      879.24      906.81      9.42 o
   4   8   5       70.18       60.55      1.63 o
   5   8   5      162.70      148.06      2.15 o
   6   8   5       21.22       23.54      1.20 o
   7   8   5       33.91       31.24      1.30 o
   8   8   5        4.03        3.75      0.87 o
   9   8   5       29.69       30.67      1.93 o
  10   8   5      259.78      283.51      6.75 o
 -14   9   5       11.80        9.90      1.29 o
 -13   9   5      109.49      108.14      2.21 o
 -12   9   5       46.29       50.79      1.45 o
 -11   9   5       10.31        9.55      0.79 o
 -10   9   5      228.05      203.19      2.75 o
  -9   9   5       56.84       68.68      1.41 o
  -8   9   5       29.68       22.75      0.81 o
  -7   9   5      178.73      175.97      2.55 o
  -6   9   5      513.15      468.95      5.57 o
  -5   9   5     1004.70      979.94      9.49 o
  -4   9   5      581.89      615.92      7.34 o
  -3   9   5      763.27      786.38      8.14 o
  -2   9   5      929.95     1014.38      9.84 o
  -1   9   5        1.06        3.41      0.41 o
   0   9   5      600.55      619.33      7.16 o
   1   9   5      393.85      346.54      3.96 o
   2   9   5       35.95       35.78      0.93 o
   3   9   5      137.46      141.50      2.41 o
   4   9   5       11.52       12.03      0.77 o
   5   9   5       46.22       47.14      1.63 o
   6   9   5       32.46       33.58      1.35 o
   7   9   5       27.15       30.03      1.35 o
   8   9   5       99.60      104.07      2.41 o
   9   9   5      172.13      179.43      3.42 o
  10   9   5        2.99        1.09      1.95 o
 -14  10   5       30.42       31.48      3.04 o
 -13  10   5       53.52       63.51      1.72 o
 -12  10   5       16.17        9.84      0.88 o
 -11  10   5      176.44      168.96      3.13 o
 -10  10   5        3.32        5.11      0.68 o
  -9  10   5       58.70       43.81      1.12 o
  -8  10   5        6.52        1.87      0.50 o
  -7  10   5      690.40      661.09      7.05 o
  -6  10   5      519.92      496.42      5.93 o
  -5  10   5      885.74      926.30      9.51 o
  -4  10   5        0.76        0.66      0.57 o
  -3  10   5        2.52        5.20      0.76 o
  -2  10   5      386.41      390.60      4.32 o
  -1  10   5        0.15        0.96      0.39 o
   0  10   5      313.78      312.54      3.66 o
   1  10   5       70.53       66.01      1.25 o
   2  10   5       20.54       14.62      0.70 o
   3  10   5      319.17      328.23      3.89 o
   4  10   5       68.02       55.53      1.42 o
   5  10   5      206.38      206.22      3.09 o
   6  10   5      106.22      104.79      2.31 o
   7  10   5        3.31        4.31      0.87 o
   8  10   5      205.82      217.99      3.88 o
   9  10   5       22.32       24.88      1.44 o
 -13  11   5       71.95       76.65      2.25 o
 -12  11   5       77.31       78.93      1.86 o
 -11  11   5        6.74        7.64      0.80 o
 -10  11   5        0.03       -0.53      0.53 o
  -9  11   5       67.30       63.24      1.35 o
  -8  11   5      200.12      189.29      2.59 o
  -7  11   5      401.57      388.49      4.49 o
  -6  11   5      656.31      612.34      9.06 o
  -5  11   5        4.90        4.04      0.56 o
  -4  11   5        7.41        9.52      0.66 o
  -3  11   5        6.86        6.54      0.51 o
  -2  11   5       20.18       15.58      0.83 o
  -1  11   5        1.71        3.16      0.73 o
   0  11   5      284.72      266.66      4.05 o
   1  11   5      531.42      547.27      6.64 o
   2  11   5      649.90      662.01      7.26 o
   3  11   5       98.97       87.94      2.01 o
   4  11   5        5.85        5.35      0.71 o
   5  11   5       11.11       13.15      0.86 o
   6  11   5      372.31      384.05      6.54 o
   7  11   5      108.90      103.02      3.92 o
   8  11   5        7.27        8.50      1.03 o
   9  11   5       25.84       25.22      2.07 o
 -13  12   5        3.11        2.17      1.52 o
 -12  12   5       26.60       26.85      1.44 o
 -11  12   5      151.68      148.39      2.36 o
 -10  12   5      139.56      126.22      2.11 o
  -9  12   5       20.03       16.80      0.82 o
  -8  12   5      237.14      220.00      3.23 o
  -7  12   5      122.48      124.34      2.17 o
  -6  12   5       47.06       45.36      1.78 o
  -5  12   5      386.82      379.11      4.83 o
  -4  12   5      288.72      260.46      3.23 o
  -3  12   5      141.75      143.16      2.28 o
  -2  12   5        2.48        1.43      0.52 o
  -1  12   5        9.07        6.85      0.93 o
   0  12   5      328.93      290.67      4.24 o
   1  12   5      395.54      386.44      4.50 o
   2  12   5        1.60        5.17      0.92 o
   3  12   5      849.72      852.55     10.00 o
   4  12   5      305.15      324.98      4.44 o
   5  12   5      133.08      132.43      2.74 o
   6  12   5        0.04       -0.67      0.85 o
   7  12   5       46.61       45.42      2.58 o
   8  12   5        3.71        2.39      1.10 o
 -12  13   5        0.01       -0.23      0.92 o
 -11  13   5        0.91       -0.53      0.66 o
 -10  13   5       45.67       42.87      1.25 o
  -9  13   5        5.52        2.10      0.67 o
  -8  13   5      132.34      131.79      2.35 o
  -7  13   5        6.85        7.20      0.73 o
  -6  13   5       72.32       71.82      1.78 o
  -5  13   5       27.31       21.99      0.97 o
  -4  13   5       81.59       91.05      1.75 o
  -3  13   5      199.78      188.51      2.97 o
  -2  13   5      210.64      183.70      2.77 o
  -1  13   5       80.25       85.06      1.70 o
   0  13   5      471.51      486.91      7.74 o
   1  13   5      407.32      395.84      5.12 o
   2  13   5        0.03        0.24      0.56 o
   3  13   5        3.78        4.04      0.67 o
   4  13   5       69.48       70.85      1.72 o
   5  13   5      111.42      115.31      3.26 o
   6  13   5       67.42       64.00      1.98 o
   7  13   5        4.92        4.49      0.97 o
 -12  14   5       12.22       11.72      2.17 o
 -11  14   5       53.40       54.80      1.87 o
 -10  14   5        3.74        2.69      0.78 o
  -9  14   5        3.84        3.66      0.78 o
  -8  14   5       70.96       68.03      1.68 o
  -7  14   5       32.25       36.30      1.60 o
  -6  14   5      144.08      140.43      2.40 o
  -5  14   5       22.99       18.51      0.91 o
  -4  14   5       14.17       13.08      0.92 o
  -3  14   5        0.15        0.03      0.56 o
  -2  14   5      287.38      287.26      3.99 o
  -1  14   5       11.74       12.52      0.83 o
   0  14   5       10.71        7.13      0.87 o
   1  14   5      130.08      115.90      2.47 o
   2  14   5       15.63       14.54      0.87 o
   3  14   5       57.50       53.97      1.47 o
   4  14   5       27.48       26.38      1.38 o
   5  14   5       49.36       48.67      1.73 o
   6  14   5       55.57       57.96      1.93 o
   7  14   5        7.60       11.64      1.29 o
 -11  15   5        0.32        0.16      1.04 o
 -10  15   5       31.61       38.31      1.92 o
  -9  15   5      215.70      212.27      3.40 o
  -8  15   5        1.77        1.78      0.79 o
  -7  15   5       11.60       10.36      0.95 o
  -6  15   5       29.12       23.39      1.08 o
  -5  15   5      279.03      274.92      4.44 o
  -4  15   5        5.76        4.01      0.81 o
  -3  15   5      176.58      178.45      2.87 o
  -2  15   5        6.04        5.75      0.73 o
  -1  15   5      180.10      165.39      3.55 o
   0  15   5        3.94        4.06      0.81 o
   1  15   5       85.97       83.91      2.09 o
   2  15   5       11.18        9.04      0.97 o
   3  15   5        0.06       -0.31      0.64 o
   4  15   5       13.23       10.75      1.05 o
   5  15   5        9.30       11.97      1.11 o
   6  15   5       12.65       12.23      1.16 o
 -10  16   5      122.59      131.18      3.42 o
  -9  16   5       18.24       19.59      1.16 o
  -8  16   5       18.21       23.39      1.22 o
  -7  16   5       10.65        9.98      1.28 o
  -6  16   5      112.96      111.12      2.49 o
  -5  16   5       74.62       72.49      1.95 o
  -4  16   5        4.21        3.11      0.81 o
  -3  16   5       72.44       72.26      1.72 o
  -2  16   5      100.55       98.06      2.33 o
  -1  16   5        0.16       -0.21      0.73 o
   0  16   5        0.02        0.02      0.73 o
   1  16   5        0.79        0.12      0.78 o
   2  16   5        2.48        2.94      0.89 o
   3  16   5      166.77      167.20      3.31 o
   4  16   5      152.64      172.93      3.96 o
   5  16   5        0.01       -0.80      0.83 o
   6  16   5        6.77        7.82      2.17 o
  -9  17   5        3.65        4.30      1.17 o
  -8  17   5      237.29      249.29      4.31 o
  -7  17   5        6.20        8.68      1.06 o
  -6  17   5       30.36       28.09      1.41 o
  -5  17   5        0.73        0.97      0.77 o
  -4  17   5        0.01       -0.02      0.78 o
  -3  17   5       11.30        8.46      1.08 o
  -2  17   5        0.08        0.26      0.91 o
  -1  17   5      100.95       95.61      2.39 o
   0  17   5      209.05      205.32      3.77 o
   1  17   5       23.26       23.98      1.35 o
   2  17   5       11.69       10.94      1.06 o
   3  17   5        8.23       12.42      1.33 o
   4  17   5       13.19       16.50      1.82 o
  -8  18   5        0.52       -0.72      1.30 o
  -7  18   5       27.76       27.78      1.49 o
  -6  18   5       28.45       28.88      1.49 o
  -5  18   5        4.45        6.44      0.98 o
  -4  18   5        3.05        1.66      0.96 o
  -3  18   5        0.01       -0.88      0.88 o
  -2  18   5        2.94        1.41      0.87 o
  -1  18   5       13.19       12.81      1.16 o
   0  18   5        0.35        0.29      0.91 o
   1  18   5       13.70       13.00      1.19 o
   2  18   5       18.03       15.89      1.27 o
  -6  19   5        5.81        6.53      1.25 o
  -5  19   5       84.40      108.77      3.84 o
  -4  19   5       54.59       54.28      2.25 o
  -3  19   5        1.12       -0.49      1.04 o
  -2  19   5        7.23        4.43      1.17 o
  -1  19   5        1.70        1.88      0.95 o
   0  19   5        1.38        1.97      1.00 o
   1  19   5       84.66       98.58      3.27 o
  -1  20   5        1.66       -1.95      2.17 o
 -14   0   6       32.71       37.26      2.15 o
 -12   0   6       17.36       18.30      1.38 o
 -10   0   6        0.48        0.99      1.10 o
  -8   0   6     1405.35     1429.34     21.98 o
  -6   0   6      455.67      558.20      7.03 o
  -4   0   6     1177.18     1186.58     14.38 o
  -2   0   6     1220.76     1387.39     16.74 o
   0   0   6     2316.91     2497.89     29.87 o
   2   0   6      168.88      198.43      2.87 o
   4   0   6      716.73      738.33     10.90 o
   6   0   6     1175.79     1171.15     19.71 o
   8   0   6        0.87        1.74      1.07 o
  10   0   6      150.57      155.23      6.30 o
 -15   1   6       90.07       91.84      2.33 o
 -14   1   6        0.83        0.60      0.87 o
 -13   1   6       94.20      103.65      2.31 o
 -12   1   6       28.58       25.30      1.05 o
 -11   1   6       34.71       30.35      1.47 o
 -10   1   6     2665.17     2648.21     34.55 o
  -9   1   6       88.95       78.76      1.30 o
  -8   1   6      263.11      259.38      3.21 o
  -7   1   6     1771.81     1756.74     14.98 o
  -6   1   6        2.66        4.23      0.32 o
  -5   1   6      232.37      177.00      1.91 o
  -4   1   6     1032.14     1189.13     10.19 o
  -3   1   6      311.37      340.75      3.13 o
  -2   1   6       95.16      103.00      1.63 o
  -1   1   6     1750.26     1762.23     14.97 o
   0   1   6      423.42      483.38      4.33 o
   1   1   6     2044.22     2182.14     19.79 o
   2   1   6      147.27      155.35      1.67 o
   3   1   6        1.31        1.40      0.33 o
   4   1   6      914.20      873.97      8.99 o
   5   1   6      127.55      133.39      1.91 o
   6   1   6        6.62        9.38      1.40 o
   7   1   6      285.58      299.93      4.07 o
   8   1   6       15.29       11.17      0.79 o
   9   1   6        3.17        3.69      1.23 o
  10   1   6       92.62      100.47      3.53 o
 -15   2   6       34.19       27.92      1.43 o
 -14   2   6       16.18       12.44      1.06 o
 -13   2   6      759.52      791.25      9.26 o
 -12   2   6      172.40      166.15      2.59 o
 -11   2   6      336.61      305.58      3.98 o
 -10   2   6       17.63       16.28      0.95 o
  -9   2   6      157.13      163.63      2.12 o
  -8   2   6      869.72      960.86      9.72 o
  -7   2   6      143.37      140.00      1.54 o
  -6   2   6        8.30        7.26      0.44 o
  -5   2   6      161.65      107.43      1.69 o
  -4   2   6      786.96      894.30      7.74 o
  -3   2   6     1151.15     1222.55     10.47 o
  -2   2   6       10.31        3.37      0.23 o
  -1   2   6      487.17      542.55      4.81 o
   0   2   6      130.22      179.94      1.82 o
   1   2   6     2865.25     3118.62     28.09 o
   2   2   6      508.41      525.08      7.29 o
   3   2   6       23.63       27.21      0.67 o
   4   2   6        5.00        8.06      0.47 o
   5   2   6      299.92      284.20      3.77 o
   6   2   6      160.23      143.77      2.33 o
   7   2   6      223.50      218.17      3.20 o
   8   2   6       15.98       13.29      0.98 o
   9   2   6       84.10       85.99      5.73 o
  10   2   6       99.70      115.21      3.84 o
 -15   3   6        1.98        0.71      0.92 o
 -14   3   6      155.34      171.72      3.23 o
 -13   3   6      323.22      333.42      4.46 o
 -12   3   6        4.69        3.62      0.68 o
 -11   3   6      283.60      275.72      3.69 o
 -10   3   6      346.23      325.92      4.15 o
  -9   3   6      400.25      401.05      4.89 o
  -8   3   6      476.95      442.88      4.40 o
  -7   3   6      158.75      135.00      1.61 o
  -6   3   6        9.39       11.54      0.40 o
  -5   3   6      366.91      408.48      3.73 o
  -4   3   6       64.83       90.92      1.07 o
  -3   3   6      532.27      591.02      5.23 o
  -2   3   6     3567.58     3634.97     30.57 o
  -1   3   6       92.56       87.73      1.02 o
   0   3   6        5.82        7.11      0.29 o
   1   3   6        2.36        1.37      0.47 o
   2   3   6        4.67        1.58      0.47 o
   3   3   6      126.97      114.95      1.84 o
   4   3   6     1213.57     1280.37     13.00 o
   5   3   6      166.77      165.69      2.23 o
   6   3   6       60.29       52.14      1.32 o
   7   3   6        4.52        4.48      0.67 o
   8   3   6       57.78       57.81      1.68 o
   9   3   6        2.05        3.33      0.84 o
  10   3   6       48.03       46.94      2.53 o
 -15   4   6       70.04       66.75      2.06 o
 -14   4   6      218.77      215.02      3.31 o
 -13   4   6       43.36       42.94      1.37 o
 -12   4   6      233.60      211.99      3.12 o
 -11   4   6       29.64       26.86      1.03 o
 -10   4   6      349.33      353.41      4.69 o
  -9   4   6       72.87       56.03      1.46 o
  -8   4   6       34.21       30.11      0.81 o
  -7   4   6        0.03        0.72      0.31 o
  -6   4   6       99.49       93.47      1.11 o
  -5   4   6        2.79        6.36      0.30 o
  -4   4   6     2975.38     3050.23     25.71 o
  -3   4   6      264.15      218.06      2.70 o
  -2   4   6       27.33       24.57      0.58 o
  -1   4   6      104.27       96.69      1.28 o
   0   4   6      167.34      161.06      2.01 o
   1   4   6       90.20       80.13      1.25 o
   2   4   6      124.29      120.81      1.99 o
   3   4   6      428.33      402.81      4.49 o
   4   4   6      497.06      453.22      5.01 o
   5   4   6       53.33       44.59      1.07 o
   6   4   6        0.11        0.47      0.46 o
   7   4   6       93.34      105.06      2.00 o
   8   4   6        0.40        1.47      0.86 o
   9   4   6       57.10       62.46      5.25 o
  10   4   6       32.13       35.44      2.29 o
 -15   5   6       68.30       72.49      1.90 o
 -14   5   6       15.19       18.20      1.08 o
 -13   5   6       69.26       56.70      1.55 o
 -12   5   6        0.09       -0.57      0.62 o
 -11   5   6      200.89      219.37      5.09 o
 -10   5   6        0.72        0.83      0.54 o
  -9   5   6       49.38       45.13      1.14 o
  -8   5   6       68.52       59.03      1.11 o
  -7   5   6      602.04      624.16      6.54 o
  -6   5   6       47.59       30.16      0.61 o
  -5   5   6       54.13       46.99      0.73 o
  -4   5   6      277.70      260.31      2.50 o
  -3   5   6       19.35       16.80      0.63 o
  -2   5   6        5.16        6.83      0.80 o
  -1   5   6     1232.60     1183.20     10.97 o
   0   5   6      476.71      442.47      4.78 o
   1   5   6      212.22      201.78      3.80 o
   2   5   6      466.11      464.74      5.53 o
   3   5   6      294.92      285.39      3.37 o
   4   5   6      110.43       92.46      1.53 o
   5   5   6      429.09      407.53      4.67 o
   6   5   6        0.70        0.64      0.51 o
   7   5   6      521.50      540.70      7.46 o
   8   5   6        1.90        3.52      0.96 o
   9   5   6       49.47       48.99      2.00 o
  10   5   6       21.86       22.36      2.61 o
 -15   6   6       24.42       23.21      1.58 o
 -14   6   6       84.28       68.44      1.79 o
 -13   6   6      137.04      150.14      2.60 o
 -12   6   6        9.83        7.68      0.75 o
 -11   6   6       57.72       51.04      1.30 o
 -10   6   6      391.30      385.85      4.81 o
  -9   6   6        3.45        2.73      0.58 o
  -8   6   6      191.33      166.17      3.04 o
  -7   6   6      141.33      130.95      1.99 o
  -6   6   6       16.89       15.80      0.78 o
  -5   6   6      204.70      194.01      1.98 o
  -4   6   6     3032.08     3067.68     25.91 o
  -3   6   6      635.79      603.91      5.38 o
  -2   6   6        3.66        5.66      0.34 o
  -1   6   6       48.99       60.95      1.06 o
   0   6   6      299.56      309.59      3.52 o
   1   6   6      126.96       88.83      1.58 o
   2   6   6       63.49       63.47      1.36 o
   3   6   6      155.66      134.12      1.95 o
   4   6   6      363.82      395.22      4.52 o
   5   6   6      378.71      351.99      4.15 o
   6   6   6       84.80       79.41      1.52 o
   7   6   6       88.93       86.76      1.82 o
   8   6   6       89.48       86.65      2.46 o
   9   6   6       62.49       58.91      2.16 o
  10   6   6      101.78      107.90      4.99 o
 -15   7   6       77.14       81.96      3.80 o
 -14   7   6       22.31       24.45      1.22 o
 -13   7   6       21.40       19.61      1.08 o
 -12   7   6        4.43        3.48      0.70 o
 -11   7   6      112.35      100.16      1.90 o
 -10   7   6      138.17      139.50      2.06 o
  -9   7   6      296.87      309.78      3.67 o
  -8   7   6      111.13      103.52      1.61 o
  -7   7   6      414.86      389.89      5.71 o
  -6   7   6     1128.02     1070.41     10.84 o
  -5   7   6     1200.76     1191.75     13.09 o
  -4   7   6      327.27      331.42      3.14 o
  -3   7   6      494.05      485.84      5.32 o
  -2   7   6     1811.85     1845.17     16.89 o
  -1   7   6       80.38       90.30      1.73 o
   0   7   6       55.42       60.44      1.11 o
   1   7   6       11.09        4.12      0.51 o
   2   7   6        0.78        1.28      0.39 o
   3   7   6        0.95        0.69      0.47 o
   4   7   6     1359.27     1380.85     17.51 o
   5   7   6        2.06        1.38      0.53 o
   6   7   6      283.13      287.67      3.62 o
   7   7   6       15.08       14.34      1.03 o
   8   7   6       34.86       35.56      1.75 o
   9   7   6       51.21       54.66      2.17 o
 -15   8   6        7.05        6.30      2.17 o
 -14   8   6      280.67      311.38      4.48 o
 -13   8   6      103.66      101.27      2.09 o
 -12   8   6      175.18      168.36      2.75 o
 -11   8   6       12.87       10.13      0.77 o
 -10   8   6       61.69       58.46      1.40 o
  -9   8   6       25.60       23.38      0.83 o
  -8   8   6      320.41      319.60      3.76 o
  -7   8   6       36.31       36.89      0.95 o
  -6   8   6     3607.49     3707.16     36.14 o
  -5   8   6     2218.33     2155.71     19.71 o
  -4   8   6     1487.04     1519.52     15.23 o
  -3   8   6      857.59      894.22      9.74 o
  -2   8   6        6.80        6.56      0.88 o
  -1   8   6       91.55       79.60      1.59 o
   0   8   6      328.75      298.99      3.48 o
   1   8   6      615.54      618.10      7.18 o
   2   8   6      761.18      719.41      7.63 o
   3   8   6        9.15        9.82      0.62 o
   4   8   6       69.85       74.37      1.48 o
   5   8   6       23.37       18.43      0.82 o
   6   8   6       41.46       42.01      2.29 o
   7   8   6        5.05        4.59      0.86 o
   8   8   6      316.76      319.99      5.07 o
   9   8   6       42.27       43.71      2.22 o
 -14   9   6       59.66       57.66      1.71 o
 -13   9   6        0.69       -0.06      0.71 o
 -12   9   6      349.41      347.52      4.72 o
 -11   9   6      127.57      123.10      2.19 o
 -10   9   6       47.84       52.49      1.37 o
  -9   9   6      181.65      168.46      2.36 o
  -8   9   6      530.28      544.27      5.95 o
  -7   9   6      525.54      518.30      6.18 o
  -6   9   6      312.47      287.76      3.82 o
  -5   9   6      410.26      414.83      4.62 o
  -4   9   6      726.98      710.88      7.46 o
  -3   9   6        0.11        0.80      0.74 o
  -2   9   6       48.33       49.47      1.05 o
  -1   9   6      234.13      223.17      2.79 o
   0   9   6      556.14      516.38      5.64 o
   1   9   6      134.59      130.32      1.91 o
   2   9   6      171.40      183.15      2.49 o
   3   9   6        0.18        0.48      0.66 o
   4   9   6        1.89        1.23      0.56 o
   5   9   6      123.60      132.96      2.31 o
   6   9   6      122.71      127.77      2.66 o
   7   9   6        3.84        5.72      0.89 o
   8   9   6        1.09        0.98      0.87 o
   9   9   6        0.03       -1.09      1.95 o
 -14  10   6        1.05        0.22      1.23 o
 -13  10   6        3.43        2.40      0.81 o
 -12  10   6       29.74       24.40      1.16 o
 -11  10   6       72.49       63.61      1.57 o
 -10  10   6       67.37       58.87      1.59 o
  -9  10   6       44.34       31.34      1.00 o
  -8  10   6      257.82      273.49      3.37 o
  -7  10   6       25.38       22.94      1.03 o
  -6  10   6        1.59        0.49      0.57 o
  -5  10   6      773.10      763.09      8.81 o
  -4  10   6      500.43      501.67      5.48 o
  -3  10   6      103.50      106.11      1.86 o
  -2  10   6       20.65       15.13      0.71 o
  -1  10   6      121.61      103.84      1.63 o
   0  10   6        5.60        2.89      0.47 o
   1  10   6      192.35      179.18      2.45 o
   2  10   6      180.24      175.41      2.43 o
   3  10   6      289.50      296.18      4.19 o
   4  10   6      114.65      114.78      2.36 o
   5  10   6       50.68       51.22      1.47 o
   6  10   6       11.23       10.70      0.98 o
   7  10   6        0.14       -0.71      0.76 o
   8  10   6        5.45        6.31      1.00 o
 -13  11   6       13.71       13.20      1.06 o
 -12  11   6        9.94        7.79      0.87 o
 -11  11   6       39.35       33.37      1.38 o
 -10  11   6       30.69       25.10      1.16 o
  -9  11   6       52.29       50.38      1.40 o
  -8  11   6       99.11       76.49      1.65 o
  -7  11   6      251.68      243.22      3.43 o
  -6  11   6      160.29      151.92      2.44 o
  -5  11   6        9.89       10.97      1.05 o
  -4  11   6        8.69        8.25      0.55 o
  -3  11   6      184.59      167.57      2.56 o
  -2  11   6        0.77        0.68      0.46 o
  -1  11   6        3.67        4.45      0.51 o
   0  11   6      122.19      124.73      1.90 o
   1  11   6        2.90        2.47      0.54 o
   2  11   6      121.19      120.56      1.91 o
   3  11   6       50.54       49.42      1.38 o
   4  11   6        6.41        4.52      0.78 o
   5  11   6      265.95      269.30      4.42 o
   6  11   6      125.64      116.17      2.60 o
   7  11   6       22.99       20.18      1.27 o
   8  11   6       11.60        9.83      1.61 o
 -13  12   6       14.51       14.34      1.33 o
 -12  12   6       77.40       87.50      2.22 o
 -11  12   6       32.19       35.97      1.75 o
 -10  12   6       13.90       14.85      1.00 o
  -9  12   6       22.00       22.54      1.42 o
  -8  12   6       10.32        9.38      0.81 o
  -7  12   6       89.17       85.04      1.78 o
  -6  12   6      358.61      330.59      4.38 o
  -5  12   6       28.42       22.28      0.96 o
  -4  12   6        0.46        0.79      0.56 o
  -3  12   6        2.64        1.43      0.58 o
  -2  12   6       50.18       44.14      1.31 o
  -1  12   6       16.95       19.99      0.92 o
   0  12   6      231.36      223.53      3.77 o
   1  12   6      122.50      126.40      1.99 o
   2  12   6       30.75       38.54      1.22 o
   3  12   6       20.69       17.25      0.95 o
   4  12   6       21.94       23.35      1.22 o
   5  12   6       56.03       50.89      1.76 o
   6  12   6       34.20       35.29      1.56 o
   7  12   6        6.91        8.98      1.06 o
 -12  13   6        9.33        9.24      1.21 o
 -11  13   6        4.91        4.48      0.95 o
 -10  13   6       74.50       85.17      1.94 o
  -9  13   6      162.28      164.90      2.79 o
  -8  13   6        1.90        1.67      0.69 o
  -7  13   6       41.43       38.17      1.28 o
  -6  13   6        0.01       -0.18      0.56 o
  -5  13   6        0.08       -0.54      0.65 o
  -4  13   6      140.90      132.95      2.29 o
  -3  13   6      373.25      359.50      4.73 o
  -2  13   6       26.68       25.68      1.06 o
  -1  13   6      436.52      412.96      5.33 o
   0  13   6      204.46      209.23      3.16 o
   1  13   6        6.47        7.67      0.75 o
   2  13   6        1.41        2.29      0.64 o
   3  13   6       24.67       26.54      1.16 o
   4  13   6        3.52        3.21      1.03 o
   5  13   6       99.50      103.64      2.47 o
   6  13   6       68.23       77.64      2.44 o
   7  13   6        0.06        1.52      1.74 o
 -11  14   6       64.16       70.66      1.88 o
 -10  14   6       10.96       10.31      1.03 o
  -9  14   6      113.92      120.15      2.36 o
  -8  14   6       25.46       24.42      1.16 o
  -7  14   6        1.36        1.13      0.64 o
  -6  14   6        6.04        4.61      1.05 o
  -5  14   6       24.71       20.06      1.11 o
  -4  14   6        0.04       -0.60      0.66 o
  -3  14   6      138.84      137.45      2.38 o
  -2  14   6        0.01       -0.48      0.60 o
  -1  14   6       76.03       81.74      1.80 o
   0  14   6        0.06        0.53      0.70 o
   1  14   6       12.09       13.42      0.98 o
   2  14   6       83.71       82.93      1.86 o
   3  14   6      135.98      136.49      2.52 o
   4  14   6       36.70       37.40      1.84 o
   5  14   6       33.92       37.65      1.65 o
   6  14   6       41.02       47.81      2.71 o
 -11  15   6       96.64      114.94      3.89 o
 -10  15   6       27.45       30.07      1.39 o
  -9  15   6        9.18       11.69      1.23 o
  -8  15   6      213.82      234.19      3.62 o
  -7  15   6        0.95       -0.05      0.66 o
  -6  15   6        2.10        1.00      0.70 o
  -5  15   6       61.16       53.99      1.62 o
  -4  15   6       10.96       13.06      0.98 o
  -3  15   6       46.26       43.98      1.33 o
  -2  15   6        0.00       -0.60      0.60 o
  -1  15   6        6.89        5.31      1.04 o
   0  15   6      203.50      199.87      3.66 o
   1  15   6       27.57       28.89      1.35 o
   2  15   6      177.83      179.00      3.45 o
   3  15   6       40.33       48.09      3.03 o
   4  15   6        0.01       -0.06      1.09 o
   5  15   6        1.89        2.36      0.97 o
 -10  16   6       46.40       49.63      1.84 o
  -9  16   6       15.26       15.92      1.10 o
  -8  16   6        0.98        0.68      0.77 o
  -7  16   6       15.16       13.49      1.11 o
  -6  16   6       54.13       61.81      1.87 o
  -5  16   6        4.44        3.73      0.84 o
  -4  16   6        4.14        2.29      0.78 o
  -3  16   6        2.67        1.17      0.85 o
  -2  16   6       26.23       22.62      1.27 o
  -1  16   6      210.10      192.66      3.61 o
   0  16   6        0.42       -0.46      0.84 o
   1  16   6        1.84        0.45      0.84 o
   2  16   6       24.38       23.47      1.33 o
   3  16   6       91.49       94.98      2.44 o
   4  16   6       69.57       70.48      3.07 o
   5  16   6        1.55        0.00      1.74 o
  -9  17   6      164.79      182.24      4.12 o
  -8  17   6        0.95        1.03      0.95 o
  -7  17   6        0.78        0.81      0.84 o
  -6  17   6        1.66        3.04      1.16 o
  -5  17   6       45.84       48.49      2.32 o
  -4  17   6        0.39        0.06      0.78 o
  -3  17   6       95.87       97.53      2.84 o
  -2  17   6       25.87       22.19      1.46 o
  -1  17   6        2.41        1.91      0.92 o
   0  17   6        9.85        8.18      1.03 o
   1  17   6       14.64       17.81      1.27 o
   2  17   6       12.60       10.66      1.14 o
  -8  18   6        9.90        9.12      2.17 o
  -7  18   6       22.21       19.48      1.54 o
  -6  18   6      193.23      208.75      3.93 o
  -5  18   6        1.10        1.06      0.90 o
  -4  18   6        4.50        5.06      1.17 o
  -3  18   6        0.57        0.61      0.96 o
  -2  18   6        7.38        7.36      1.00 o
  -1  18   6       42.57       38.46      1.76 o
   0  18   6       48.32       49.77      1.87 o
   1  18   6        7.35       11.33      1.24 o
   2  18   6        4.10       10.42      2.17 o
  -6  19   6        1.05       -1.52      1.95 o
  -5  19   6       44.39       48.05      2.68 o
  -4  19   6       80.98       82.79      6.19 o
  -3  19   6        0.78        2.39      1.95 o
  -2  19   6        3.41        2.74      1.17 o
  -1  19   6        1.98       -0.77      2.17 o
   0  19   6       91.97      106.35      3.91 o
 -15   0   7       65.82       62.76      2.76 o
 -13   0   7     1177.80     1116.46     20.10 o
 -11   0   7       47.89       42.58      1.58 o
  -9   0   7      773.85      848.27     12.80 o
  -7   0   7      100.58      108.45      1.84 o
  -5   0   7     1416.58     1552.79     18.75 o
  -3   0   7     4123.83     4062.97     48.27 o
  -1   0   7      175.63      187.09      2.71 o
   1   0   7     2576.59     2491.94    158.17 o
   3   0   7       26.20       27.84      1.34 o
   5   0   7        1.00        2.05      1.95 o
   7   0   7      211.83      191.19      5.32 o
   9   0   7       93.99       94.23      4.78 o
 -15   1   7       24.76       27.64      1.46 o
 -14   1   7       64.89       64.85      2.16 o
 -13   1   7       50.57       48.11      1.68 o
 -12   1   7       21.35       22.29      0.99 o
 -11   1   7      923.59      922.65     10.46 o
 -10   1   7      217.53      202.76      3.86 o
  -9   1   7      350.15      335.90      3.79 o
  -8   1   7      454.95      417.60      4.53 o
  -7   1   7       25.86       18.27      0.51 o
  -6   1   7     1722.39     1732.05     14.78 o
  -5   1   7      267.73      258.63      2.52 o
  -4   1   7        2.97        4.86      0.31 o
  -3   1   7     2500.61     2513.59     21.27 o
  -2   1   7     1251.06     1296.22     11.14 o
  -1   1   7      300.13      327.77      3.08 o
   0   1   7       18.70       16.11      0.63 o
   1   1   7      567.50      595.86     13.80 o
   2   1   7        3.20        1.46      0.33 o
   3   1   7      410.49      396.74      4.85 o
   4   1   7      330.56      316.64      4.11 o
   5   1   7       30.10       27.06      1.01 o
   6   1   7       74.54       70.97      2.44 o
   7   1   7       31.01       31.31      1.27 o
   8   1   7       67.92       72.67      1.93 o
   9   1   7       12.33       11.02      1.95 o
  10   1   7        1.40        1.09      1.95 o
 -15   2   7        5.71        3.37      0.98 o
 -14   2   7      306.45      332.16      5.36 o
 -13   2   7        6.89        4.67      0.86 o
 -12   2   7      269.17      257.68      3.57 o
 -11   2   7       53.97       52.81      1.44 o
 -10   2   7       70.13       62.75      1.42 o
  -9   2   7       23.29       24.13      0.93 o
  -8   2   7     1328.64     1357.28     12.52 o
  -7   2   7      183.24      165.31      2.21 o
  -6   2   7        0.11        0.97      0.42 o
  -5   2   7      191.15      224.92      2.22 o
  -4   2   7      288.95      321.09      3.03 o
  -3   2   7      217.69      212.24      2.11 o
  -2   2   7      253.56      189.71      1.91 o
  -1   2   7      173.35      159.17      1.67 o
   0   2   7     5048.11     5172.38     50.33 o
   1   2   7       16.83       14.48      0.71 o
   2   2   7       61.76       58.27      1.40 o
   3   2   7        0.20        0.99      0.47 o
   4   2   7      162.41      153.10      2.38 o
   5   2   7      211.34      197.94      2.91 o
   6   2   7      244.33      259.77      3.65 o
   7   2   7        9.72       10.86      0.81 o
   8   2   7       30.36       30.94      1.62 o
   9   2   7       56.99       53.28      2.68 o
 -15   3   7      253.29      250.25      4.26 o
 -14   3   7       36.33       39.68      1.60 o
 -13   3   7        7.53        7.67      0.83 o
 -12   3   7      286.89      295.93      4.00 o
 -11   3   7       23.64       22.66      1.09 o
 -10   3   7      303.32      280.83      3.72 o
  -9   3   7     1413.61     1402.21     15.34 o
  -8   3   7      261.42      251.14      2.70 o
  -7   3   7      274.22      265.18      2.81 o
  -6   3   7      292.60      261.35      2.56 o
  -5   3   7      878.45      844.04      7.38 o
  -4   3   7       63.56       88.50      1.16 o
  -3   3   7        0.06        7.36      0.33 o
  -2   3   7        0.02        0.50      0.21 o
  -1   3   7       17.73       12.10      0.47 o
   0   3   7      298.09      289.86      3.31 o
   1   3   7       39.77       37.57      0.97 o
   2   3   7      691.87      699.72      7.34 o
   3   3   7      933.08      917.17      9.48 o
   4   3   7       71.02       67.04      1.44 o
   5   3   7      404.88      377.60      4.85 o
   6   3   7        7.09        6.70      0.70 o
   7   3   7       12.86       18.37      0.97 o
   8   3   7        6.73        6.20      0.88 o
   9   3   7       24.86       26.44      1.75 o
 -15   4   7       48.74       48.92      1.82 o
 -14   4   7        3.61        2.71      0.88 o
 -13   4   7       59.62       57.57      1.53 o
 -12   4   7       32.09       28.40      1.10 o
 -11   4   7      165.62      155.55      2.46 o
 -10   4   7       65.04       41.05      1.16 o
  -9   4   7      818.54      734.48      7.68 o
  -8   4   7       96.92       71.94      1.41 o
  -7   4   7       31.93       39.75      0.80 o
  -6   4   7       13.08       17.42      0.52 o
  -5   4   7       48.96       41.68      0.71 o
  -4   4   7      100.95      112.01      1.27 o
  -3   4   7      876.08      894.73      7.80 o
  -2   4   7       52.47       43.25      0.77 o
  -1   4   7       10.72       10.73      0.50 o
   0   4   7      194.47      202.20      4.08 o
   1   4   7      115.87      103.00      1.71 o
   2   4   7      323.22      320.68      3.72 o
   3   4   7       72.67       62.21      1.22 o
   4   4   7      251.69      254.57      3.17 o
   5   4   7       79.48       79.52      1.67 o
   6   4   7      351.05      351.60      4.68 o
   7   4   7       27.87       28.58      1.20 o
   8   4   7        0.05       -0.70      0.70 o
   9   4   7      117.28      122.58      3.17 o
 -15   5   7      149.57      156.48      3.20 o
 -14   5   7      110.93      115.47      2.55 o
 -13   5   7      117.82      124.82      2.28 o
 -12   5   7       47.43       43.69      1.29 o
 -11   5   7       22.41       25.72      1.05 o
 -10   5   7       75.95       74.33      1.52 o
  -9   5   7        0.37        2.00      0.57 o
  -8   5   7      335.65      320.60      3.70 o
  -7   5   7        4.43        5.55      0.44 o
  -6   5   7      100.62       81.16      1.07 o
  -5   5   7       43.21       48.89      0.83 o
  -4   5   7      106.70       82.18      1.09 o
  -3   5   7      160.00      170.80      1.96 o
  -2   5   7      128.31      119.23      1.49 o
  -1   5   7       13.58       14.01      0.73 o
   0   5   7      799.16      759.48      7.89 o
   1   5   7        4.10        8.90      0.67 o
   2   5   7       23.30       18.99      0.74 o
   3   5   7      116.89       97.79      1.75 o
   4   5   7      629.85      623.34      6.78 o
   5   5   7       85.97       75.89      1.48 o
   6   5   7       33.57       30.11      1.54 o
   7   5   7       36.64       35.87      1.49 o
   8   5   7       85.73       91.22      2.67 o
   9   5   7       13.56       12.39      1.67 o
 -15   6   7       21.99       26.17      2.15 o
 -14   6   7       71.43       68.03      1.97 o
 -13   6   7       55.31       47.33      1.45 o
 -12   6   7        4.86        4.43      0.69 o
 -11   6   7        7.62        7.09      0.67 o
 -10   6   7       88.14       80.13      1.76 o
  -9   6   7      342.84      307.72      3.64 o
  -8   6   7       36.86       32.78      0.94 o
  -7   6   7        7.42        5.93      0.54 o
  -6   6   7      530.52      525.84      5.18 o
  -5   6   7      524.86      525.73      4.79 o
  -4   6   7       36.37       42.23      1.08 o
  -3   6   7      180.63      182.41      4.29 o
  -2   6   7       10.34       18.70      0.69 o
  -1   6   7       21.15       28.10      0.96 o
   0   6   7      423.21      353.81      5.73 o
   1   6   7      255.94      250.30      3.32 o
   2   6   7      465.54      455.89      5.08 o
   3   6   7      132.77      131.72      2.06 o
   4   6   7      468.88      461.77      5.23 o
   5   6   7      100.89       97.37      1.71 o
   6   6   7       88.12       92.52      2.15 o
   7   6   7        0.04       -0.44      0.72 o
   8   6   7       31.23       28.62      1.67 o
   9   6   7      197.01      210.01      9.12 o
 -15   7   7       43.26       46.24      2.53 o
 -14   7   7        5.98        6.09      1.00 o
 -13   7   7        1.11       -0.70      0.70 o
 -12   7   7       48.58       42.50      1.31 o
 -11   7   7       49.36       63.66      1.50 o
 -10   7   7        8.18        6.32      0.59 o
  -9   7   7       12.54        7.13      0.59 o
  -8   7   7       26.57       18.79      0.78 o
  -7   7   7      203.86      183.49      2.40 o
  -6   7   7       35.13       35.26      1.10 o
  -5   7   7     1383.71     1392.04     14.02 o
  -4   7   7     1154.30     1103.16     10.34 o
  -3   7   7      208.81      213.13      2.62 o
  -2   7   7        1.30        4.26      1.04 o
  -1   7   7       63.92       63.81      1.18 o
   0   7   7       46.04       43.29      1.00 o
   1   7   7       37.82       31.67      1.09 o
   2   7   7       68.54       64.44      1.30 o
   3   7   7      546.27      528.86      5.89 o
   4   7   7      370.83      359.37      4.27 o
   5   7   7        0.22        0.83      0.53 o
   6   7   7       20.83       20.58      0.96 o
   7   7   7        3.42        4.18      1.04 o
   8   7   7        6.31        4.63      1.13 o
   9   7   7       28.23       30.90      2.29 o
 -15   8   7       62.09       59.05      4.13 o
 -14   8   7        3.98        3.22      1.00 o
 -13   8   7        0.04        0.02      0.71 o
 -12   8   7       63.77       66.67      1.61 o
 -11   8   7        2.18        3.52      0.65 o
 -10   8   7       18.29       18.72      0.82 o
  -9   8   7      404.91      369.11      4.29 o
  -8   8   7      697.00      683.60      7.28 o
  -7   8   7       27.52       22.05      1.16 o
  -6   8   7       54.49       51.48      1.31 o
  -5   8   7      187.53      185.28      3.69 o
  -4   8   7      397.58      394.79      4.82 o
  -3   8   7       21.88       20.53      1.34 o
  -2   8   7      193.86      193.16      2.48 o
  -1   8   7      241.63      224.43      2.80 o
   0   8   7      828.45      819.26      8.58 o
   1   8   7      370.76      370.93      4.28 o
   2   8   7       10.54        7.33      0.59 o
   3   8   7      581.79      580.78      6.42 o
   4   8   7       22.76       25.80      0.97 o
   5   8   7      313.68      310.94      3.88 o
   6   8   7        7.01        5.23      0.92 o
   7   8   7      114.70      121.28      3.09 o
   8   8   7       27.96       27.22      1.71 o
 -14   9   7        0.13        0.41      0.77 o
 -13   9   7       38.69       33.86      1.71 o
 -12   9   7      117.09      114.82      2.20 o
 -11   9   7       26.20       24.82      1.06 o
 -10   9   7      155.37      146.67      2.21 o
  -9   9   7        2.87        2.06      0.52 o
  -8   9   7       27.35       26.84      1.06 o
  -7   9   7      350.39      358.33      4.60 o
  -6   9   7     1256.28     1195.38     13.39 o
  -5   9   7        3.04        3.94      0.58 o
  -4   9   7      459.02      426.56      5.30 o
  -3   9   7       10.95        9.06      0.75 o
  -2   9   7       54.93       61.58      1.22 o
  -1   9   7        6.18        5.29      0.53 o
   0   9   7       18.94       20.05      0.79 o
   1   9   7     1305.88     1407.11     16.23 o
   2   9   7      508.92      514.17      5.76 o
   3   9   7       17.60       20.80      0.89 o
   4   9   7       16.42       14.37      0.78 o
   5   9   7       10.78       11.54      0.97 o
   6   9   7      119.34      115.63      2.55 o
   7   9   7      104.64       99.41      2.44 o
   8   9   7       56.71       61.51      2.84 o
 -14  10   7        0.13        0.54      1.23 o
 -13  10   7      136.06      145.01      2.65 o
 -12  10   7      110.73      105.86      2.11 o
 -11  10   7        6.78        7.83      0.70 o
 -10  10   7       54.72       49.81      1.42 o
  -9  10   7        0.91        1.82      0.60 o
  -8  10   7       30.33       29.60      1.06 o
  -7  10   7       16.02       14.71      0.81 o
  -6  10   7      242.44      255.93      3.53 o
  -5  10   7      420.39      415.31      5.90 o
  -4  10   7      424.61      445.18      6.05 o
  -3  10   7       25.37       23.40      0.97 o
  -2  10   7       69.46       52.13      1.28 o
  -1  10   7      107.81       72.11      1.37 o
   0  10   7      140.53      117.43      1.86 o
   1  10   7       38.75       26.65      0.93 o
   2  10   7       73.75       78.76      1.52 o
   3  10   7        9.41        8.67      0.68 o
   4  10   7      333.20      329.44      4.52 o
   5  10   7       34.49       35.71      1.60 o
   6  10   7       27.14       26.28      1.38 o
   7  10   7       25.62       26.87      1.40 o
 -13  11   7      120.90      121.51      2.77 o
 -12  11   7        0.93       -0.08      0.81 o
 -11  11   7        0.44       -0.64      0.64 o
 -10  11   7      108.84      112.61      2.22 o
  -9  11   7      118.47      108.16      2.09 o
  -8  11   7        0.38        0.59      0.60 o
  -7  11   7      189.94      190.75      2.87 o
  -6  11   7       10.95       11.79      0.79 o
  -5  11   7      353.91      355.22      5.24 o
  -4  11   7      140.88      133.44      2.25 o
  -3  11   7      424.32      416.51      5.30 o
  -2  11   7       52.72       52.85      1.60 o
  -1  11   7       49.40       44.93      1.49 o
   0  11   7      172.23      172.91      2.42 o
   1  11   7        0.86       -0.06      0.48 o
   2  11   7      135.74      137.29      2.14 o
   3  11   7       45.70       49.38      1.45 o
   4  11   7        0.56        0.01      0.82 o
   5  11   7      357.64      364.52      5.64 o
   6  11   7       28.21       31.01      1.49 o
   7  11   7        0.00       -0.40      0.99 o
 -13  12   7        0.83        0.22      1.74 o
 -12  12   7        1.33        1.17      0.92 o
 -11  12   7       87.08       80.90      1.92 o
 -10  12   7       39.07       39.14      1.39 o
  -9  12   7      155.32      158.36      2.67 o
  -8  12   7       50.04       41.87      1.33 o
  -7  12   7      332.71      339.08      4.54 o
  -6  12   7        5.63        3.20      0.73 o
  -5  12   7       20.24       17.40      1.00 o
  -4  12   7        0.29        0.52      0.58 o
  -3  12   7        1.11        1.87      0.58 o
  -2  12   7        3.05        1.19      0.57 o
  -1  12   7      525.24      497.05      6.21 o
   0  12   7        5.90        8.44      0.71 o
   1  12   7        0.08        0.39      0.50 o
   2  12   7        6.51        5.37      0.73 o
   3  12   7       36.90       38.21      1.50 o
   4  12   7       47.55       50.45      1.68 o
   5  12   7       14.85       20.10      1.30 o
   6  12   7        7.17        7.25      0.98 o
   7  12   7       63.83       66.87      4.13 o
 -12  13   7      112.98      122.94      3.25 o
 -11  13   7       30.10       26.37      1.28 o
 -10  13   7        1.42        1.98      0.79 o
  -9  13   7        2.47        5.53      0.95 o
  -8  13   7        1.63        0.84      0.65 o
  -7  13   7      106.19      102.10      2.01 o
  -6  13   7        0.02       -0.65      0.65 o
  -5  13   7        1.81        2.57      0.73 o
  -4  13   7      178.33      164.70      3.04 o
  -3  13   7       92.40       78.08      1.67 o
  -2  13   7      182.99      180.69      2.87 o
  -1  13   7      138.15      114.47      2.15 o
   0  13   7        8.04        6.98      0.73 o
   1  13   7       18.88       19.41      1.03 o
   2  13   7      219.58      233.44      4.29 o
   3  13   7      140.36      142.72      2.58 o
   4  13   7       94.79      109.21      2.52 o
   5  13   7       17.47       17.97      1.38 o
   6  13   7        0.19       -0.76      1.19 o
 -12  14   7        2.52        3.04      1.95 o
 -11  14   7       27.28       23.56      1.26 o
 -10  14   7      290.78      310.56      5.44 o
  -9  14   7       66.37       67.90      1.80 o
  -8  14   7        2.07        2.62      0.75 o
  -7  14   7       32.42       31.83      2.33 o
  -6  14   7       63.73       63.63      1.82 o
  -5  14   7        5.97        8.83      1.36 o
  -4  14   7        0.91       -0.10      0.67 o
  -3  14   7       17.81       15.58      0.93 o
  -2  14   7      193.21      194.03      3.06 o
  -1  14   7      169.07      155.45      2.63 o
   0  14   7       15.08       11.73      1.19 o
   1  14   7       45.89       41.96      1.54 o
   2  14   7      148.92      145.33      2.64 o
   3  14   7       51.17       49.24      1.57 o
   4  14   7      214.71      234.93      4.84 o
   5  14   7        0.19       -1.30      1.63 o
 -11  15   7       35.15       35.49      1.96 o
 -10  15   7       28.97       32.26      1.75 o
  -9  15   7      114.69      118.32      2.40 o
  -8  15   7       53.16       43.42      2.01 o
  -7  15   7        2.45        2.16      0.84 o
  -6  15   7        7.07        6.10      0.86 o
  -5  15   7        2.48        1.77      0.78 o
  -4  15   7       43.48       41.76      2.54 o
  -3  15   7        3.98        6.05      0.83 o
  -2  15   7       21.75       22.85      1.14 o
  -1  15   7      176.60      177.88      3.89 o
   0  15   7       40.77       41.91      1.63 o
   1  15   7       55.57       49.31      1.76 o
   2  15   7        0.03        0.01      0.84 o
   3  15   7       18.04       21.89      1.38 o
   4  15   7       16.72       22.02      1.82 o
   5  15   7       19.14       18.24      2.61 o
 -10  16   7       63.51       69.35      2.99 o
  -9  16   7        6.80        5.61      1.08 o
  -8  16   7        1.07       -0.40      0.85 o
  -7  16   7      107.35      106.99      2.55 o
  -6  16   7      123.05      129.18      2.82 o
  -5  16   7       30.14       25.85      1.33 o
  -4  16   7       10.78        8.99      1.00 o
  -3  16   7       22.03       19.28      1.22 o
  -2  16   7       33.64       32.64      1.49 o
  -1  16   7      112.75      119.95      2.77 o
   0  16   7       63.46       60.39      1.95 o
   1  16   7        0.30       -0.63      0.84 o
   2  16   7       36.65       35.79      1.62 o
   3  16   7       26.63       27.57      2.82 o
  -9  17   7       21.61       26.27      3.04 o
  -8  17   7        0.12       -0.94      1.00 o
  -7  17   7        5.12        4.91      0.97 o
  -6  17   7        6.63       11.39      1.14 o
  -5  17   7       32.59       33.87      1.60 o
  -4  17   7      241.03      255.68      4.44 o
  -3  17   7        5.11        5.21      1.13 o
  -2  17   7        1.03        0.72      1.00 o
  -1  17   7        9.63        9.46      1.10 o
   0  17   7       29.13       30.66      1.59 o
   1  17   7       57.41       65.55      2.11 o
   2  17   7        4.11        3.47      1.95 o
  -7  18   7       10.27       11.29      2.39 o
  -6  18   7        2.69        2.75      1.08 o
  -5  18   7       17.78       25.27      1.63 o
  -4  18   7        1.08        1.25      1.04 o
  -3  18   7        4.21        2.75      1.13 o
  -2  18   7       38.52       38.56      2.04 o
  -1  18   7      223.54      247.96      5.18 o
   0  18   7        1.23        2.00      1.45 o
   1  18   7       16.68       14.33      2.61 o
 -14   0   8        8.22        6.09      1.38 o
 -12   0   8       29.60       26.57      2.82 o
 -10   0   8       67.54       67.52      3.02 o
  -8   0   8       34.63       25.51      2.07 o
  -6   0   8       26.67       36.10      1.00 o
  -4   0   8     2595.65     2786.84     33.37 o
  -2   0   8        4.42       10.15      0.56 o
   0   0   8     2795.08     2868.11     34.40 o
   2   0   8      168.31      155.73      3.84 o
   4   0   8       97.68       98.31      2.92 o
   6   0   8       77.31       72.85      4.02 o
   8   0   8       24.74       23.73      3.37 o
 -15   1   8      220.94      211.76      3.85 o
 -14   1   8       33.64       30.27      1.44 o
 -13   1   8       87.45       74.75      2.35 o
 -12   1   8        6.09        8.00      0.73 o
 -11   1   8       89.58       88.98      1.72 o
 -10   1   8      216.56      213.93      2.71 o
  -9   1   8       64.55       53.92      1.40 o
  -8   1   8        0.14        0.10      0.34 o
  -7   1   8       73.92       72.08      1.02 o
  -6   1   8     1048.97     1076.93      9.38 o
  -5   1   8      217.87      215.12      2.21 o
  -4   1   8        2.61        1.95      0.30 o
  -3   1   8      531.34      495.97      4.52 o
  -2   1   8       17.09       19.54      0.54 o
  -1   1   8      943.64      917.33     12.88 o
   0   1   8      405.23      377.49      4.19 o
   1   1   8      191.52      174.62      3.25 o
   2   1   8       63.12       55.87      1.26 o
   3   1   8      490.31      463.34      5.67 o
   4   1   8       12.08       10.45      0.84 o
   5   1   8       16.57       18.80      1.06 o
   6   1   8       25.54       20.72      1.11 o
   7   1   8       74.18       77.60      2.03 o
   8   1   8      140.71      148.53      3.59 o
   9   1   8       20.97       23.45      3.04 o
 -15   2   8       27.29       25.56      1.48 o
 -14   2   8       74.44       60.22      1.87 o
 -13   2   8        8.84        5.68      1.07 o
 -12   2   8      169.58      177.78      2.77 o
 -11   2   8      118.08      109.98      1.96 o
 -10   2   8        4.73        5.71      0.62 o
  -9   2   8      164.01      158.62      2.17 o
  -8   2   8        9.95       10.38      0.72 o
  -7   2   8       20.80       25.34      0.83 o
  -6   2   8       53.39       68.83      0.99 o
  -5   2   8        1.40        2.05      0.33 o
  -4   2   8        3.30        1.38      0.27 o
  -3   2   8      650.62      633.76      5.68 o
  -2   2   8       68.09       72.11      1.07 o
  -1   2   8      748.36      743.17     10.28 o
   0   2   8       18.19       20.80      0.75 o
   1   2   8       17.61       14.70      0.86 o
   2   2   8       95.92      104.34      1.82 o
   3   2   8       52.85       47.60      1.26 o
   4   2   8      291.93      263.08      3.65 o
   5   2   8      280.22      272.58      4.34 o
   6   2   8       33.94       30.86      1.41 o
   7   2   8       44.01       42.51      1.54 o
   8   2   8        0.90       -0.23      1.08 o
   9   2   8        1.14        1.30      1.95 o
 -15   3   8        0.25       -0.92      0.92 o
 -14   3   8      141.58      151.41      3.04 o
 -13   3   8       55.15       50.70      1.45 o
 -12   3   8      104.72      110.09      2.03 o
 -11   3   8       46.93       51.01      1.33 o
 -10   3   8      650.12      635.54      7.45 o
  -9   3   8       98.04       96.21      1.78 o
  -8   3   8        0.52        1.29      0.48 o
  -7   3   8        0.09        0.07      0.33 o
  -6   3   8       55.08       47.13      1.03 o
  -5   3   8        4.66        5.86      0.51 o
  -4   3   8        6.96       12.46      0.48 o
  -3   3   8       18.06       14.80      0.74 o
  -2   3   8      103.84       96.45      1.43 o
  -1   3   8     1046.96     1068.00     11.92 o
   0   3   8      124.43      105.43      1.62 o
   1   3   8       67.65       61.05      1.21 o
   2   3   8       49.81       51.52      1.09 o
   3   3   8      147.04      122.97      2.08 o
   4   3   8      227.69      209.25      3.09 o
   5   3   8        0.08        0.22      0.55 o
   6   3   8       12.64       13.28      0.98 o
   7   3   8       25.89       27.38      1.54 o
   8   3   8      207.74      219.12      4.59 o
 -15   4   8        3.44        1.25      1.00 o
 -14   4   8        2.45        4.01      0.83 o
 -13   4   8        0.05       -0.47      0.66 o
 -12   4   8      194.83      177.99      2.77 o
 -11   4   8      201.98      191.09      2.87 o
 -10   4   8      295.84      266.30      3.59 o
  -9   4   8     1722.31     1726.96     17.24 o
  -8   4   8        7.81        9.14      0.57 o
  -7   4   8      522.56      484.41      4.91 o
  -6   4   8      232.80      222.68      2.29 o
  -5   4   8      123.18      121.24      1.41 o
  -4   4   8      417.12      356.81      3.65 o
  -3   4   8      253.53      227.33      2.49 o
  -2   4   8       20.01       18.15      0.66 o
  -1   4   8       87.05       84.57      1.63 o
   0   4   8      524.80      463.80      5.08 o
   1   4   8       60.40       51.96      1.09 o
   2   4   8      190.92      179.29      2.44 o
   3   4   8        2.78        3.00      0.60 o
   4   4   8       22.54       17.53      0.89 o
   5   4   8       52.82       49.48      1.38 o
   6   4   8       42.95       43.23      1.36 o
   7   4   8        4.82        4.69      0.87 o
   8   4   8       32.31       34.35      1.84 o
 -15   5   8      172.47      195.95      3.27 o
 -14   5   8      147.17      152.88      2.71 o
 -13   5   8        2.55        0.16      0.71 o
 -12   5   8       22.28       18.20      0.93 o
 -11   5   8        4.34        4.35      0.68 o
 -10   5   8       57.43       54.88      2.58 o
  -9   5   8      399.15      406.32      4.61 o
  -8   5   8      576.28      569.47      7.33 o
  -7   5   8     1810.39     1737.00     23.84 o
  -6   5   8      173.22      162.09      2.22 o
  -5   5   8        5.37        5.00      0.51 o
  -4   5   8      665.69      646.56      6.86 o
  -3   5   8       32.26       25.46      0.74 o
  -2   5   8      203.56      183.05      2.32 o
  -1   5   8      745.51      738.29      9.74 o
   0   5   8       23.32       24.32      0.82 o
   1   5   8      395.66      398.44      4.53 o
   2   5   8        2.13        1.23      0.45 o
   3   5   8      785.60      767.51      8.38 o
   4   5   8       29.44       25.06      1.07 o
   5   5   8        0.74        0.55      0.66 o
   6   5   8       54.54       53.60      1.55 o
   7   5   8        7.33        6.06      0.92 o
   8   5   8        2.97       -0.65      1.95 o
 -15   6   8        1.19       -0.29      1.04 o
 -14   6   8      101.70      111.17      2.25 o
 -13   6   8       34.30       37.55      1.37 o
 -12   6   8       82.24       82.81      1.80 o
 -11   6   8       95.28       96.11      1.85 o
 -10   6   8       14.78       21.66      1.46 o
  -9   6   8     2510.10     2630.74     25.95 o
  -8   6   8      555.75      538.59      7.28 o
  -7   6   8      184.76      177.33      2.94 o
  -6   6   8      444.90      421.29      4.71 o
  -5   6   8      665.73      625.39      6.12 o
  -4   6   8      110.33      108.59      1.66 o
  -3   6   8      151.38      144.81      1.99 o
  -2   6   8      139.72      118.97      1.74 o
  -1   6   8       29.40       21.17      0.76 o
   0   6   8      704.15      669.50      7.15 o
   1   6   8        0.63        1.18      0.50 o
   2   6   8       38.66       36.68      1.02 o
   3   6   8      528.98      508.24      6.27 o
   4   6   8        3.97        4.13      0.59 o
   5   6   8      109.76      115.64      2.17 o
   6   6   8       81.07       75.75      1.78 o
   7   6   8       55.49       54.69      1.79 o
   8   6   8       15.96       17.97      1.84 o
 -15   7   8       43.55       41.71      4.34 o
 -14   7   8        6.74        4.38      0.85 o
 -13   7   8      330.56      352.36      4.79 o
 -12   7   8      205.35      208.26      3.20 o
 -11   7   8        9.13        6.54      0.70 o
 -10   7   8       28.20       23.74      0.89 o
  -9   7   8      209.49      224.74      4.15 o
  -8   7   8      513.45      475.75      5.86 o
  -7   7   8      911.60      911.22     10.39 o
  -6   7   8      951.44      977.45     11.05 o
  -5   7   8       12.02       12.89      0.74 o
  -4   7   8      360.77      349.94      4.01 o
  -3   7   8        0.92        0.03      0.41 o
  -2   7   8      106.05       93.40      1.52 o
  -1   7   8      275.39      280.91      3.38 o
   0   7   8        8.56        7.03      0.63 o
   1   7   8      677.96      728.64      7.78 o
   2   7   8        8.55        8.28      0.65 o
   3   7   8       71.29       70.74      1.48 o
   4   7   8        2.24        2.15      0.57 o
   5   7   8       18.53       18.43      1.01 o
   6   7   8       13.85       13.32      0.95 o
   7   7   8       40.68       40.41      1.83 o
   8   7   8      148.59      171.55      4.91 o
 -15   8   8       13.71       12.16      2.17 o
 -14   8   8       13.49       15.97      1.09 o
 -13   8   8       35.89       42.42      1.45 o
 -12   8   8        0.19        0.11      0.60 o
 -11   8   8        0.78        0.85      0.59 o
 -10   8   8        0.06        0.50      0.72 o
  -9   8   8      188.97      191.61      2.89 o
  -8   8   8      331.31      319.62      4.23 o
  -7   8   8        5.27        3.51      0.67 o
  -6   8   8      100.77       97.41      2.11 o
  -5   8   8     1662.94     1644.01     18.19 o
  -4   8   8       72.81       65.73      1.46 o
  -3   8   8      155.04      152.59      2.12 o
  -2   8   8      155.75      145.13      2.06 o
  -1   8   8        5.38        2.58      0.51 o
   0   8   8       51.61       57.75      1.25 o
   1   8   8      101.60       85.13      1.77 o
   2   8   8        0.64        0.43      0.50 o
   3   8   8       18.43       21.94      0.94 o
   4   8   8       81.27       80.28      1.62 o
   5   8   8      404.73      396.36      4.80 o
   6   8   8        3.49        2.53      1.00 o
   7   8   8       88.99       91.98      2.80 o
 -14   9   8        0.85       -0.81      0.81 o
 -13   9   8       78.19       73.52      1.82 o
 -12   9   8       16.88       15.88      1.28 o
 -11   9   8       17.42       19.18      1.19 o
 -10   9   8       10.16       12.68      0.85 o
  -9   9   8       34.82       30.79      1.12 o
  -8   9   8       99.47       87.29      1.76 o
  -7   9   8       34.48       37.35      1.18 o
  -6   9   8      614.00      659.23      7.78 o
  -5   9   8      838.69      802.23     11.83 o
  -4   9   8      716.81      665.94      9.93 o
  -3   9   8      185.35      169.68      3.25 o
  -2   9   8       76.73       61.18      1.26 o
  -1   9   8      205.79      206.86      2.73 o
   0   9   8        7.01        8.13      0.63 o
   1   9   8        0.20        0.39      0.50 o
   2   9   8        7.24        8.54      0.69 o
   3   9   8      230.89      221.24      3.03 o
   4   9   8       88.69       84.18      1.73 o
   5   9   8       97.25       94.31      2.05 o
   6   9   8       19.55       13.76      1.33 o
   7   9   8        1.14        0.75      1.74 o
 -14  10   8        4.13        4.34      1.95 o
 -13  10   8        4.61        4.68      1.00 o
 -12  10   8       17.74       19.04      1.47 o
 -11  10   8      154.66      160.50      3.12 o
 -10  10   8        5.56        7.48      0.79 o
  -9  10   8       22.15       17.95      0.93 o
  -8  10   8       46.48       44.51      1.33 o
  -7  10   8      363.13      355.46      4.64 o
  -6  10   8      819.29      819.11     15.70 o
  -5  10   8        0.91        1.34      0.76 o
  -4  10   8      527.08      509.59      6.27 o
  -3  10   8       76.06       63.65      2.02 o
  -2  10   8       13.68        8.56      0.71 o
  -1  10   8      599.30      559.03      6.22 o
   0  10   8      263.05      280.95      3.51 o
   1  10   8        0.19        1.20      0.53 o
   2  10   8      188.87      187.62      2.68 o
   3  10   8      172.92      168.30      2.97 o
   4  10   8       25.09       26.76      1.24 o
   5  10   8      150.20      160.48      2.85 o
   6  10   8        1.72        0.98      0.86 o
 -13  11   8       59.28       59.38      2.34 o
 -12  11   8      114.02      128.67      2.79 o
 -11  11   8       25.29       28.53      1.26 o
 -10  11   8        3.64        3.58      0.75 o
  -9  11   8        0.26        0.39      0.62 o
  -8  11   8       46.22       44.08      1.33 o
  -7  11   8       35.75       42.01      1.57 o
  -6  11   8      769.03      753.82     10.01 o
  -5  11   8      387.17      389.93      5.70 o
  -4  11   8        8.73        8.28      0.75 o
  -3  11   8       55.57       48.74      1.44 o
  -2  11   8        0.02       -0.47      0.56 o
  -1  11   8        0.49       -0.56      0.56 o
   0  11   8      116.32      101.60      1.92 o
   1  11   8      161.90      155.17      2.36 o
   2  11   8       74.48       75.86      1.56 o
   3  11   8        4.58        5.32      0.78 o
   4  11   8       19.20       22.01      1.19 o
   5  11   8        1.03        0.25      0.86 o
   6  11   8        0.89        0.80      0.91 o
 -12  12   8        6.91       10.75      1.16 o
 -11  12   8        8.54       10.88      0.94 o
 -10  12   8      302.16      310.55      4.42 o
  -9  12   8      262.21      273.88      3.99 o
  -8  12   8      154.91      168.22      3.06 o
  -7  12   8      138.70      138.05      2.82 o
  -6  12   8        0.12        1.30      0.76 o
  -5  12   8       22.30       21.80      1.19 o
  -4  12   8      132.49      108.44      2.07 o
  -3  12   8        0.52       -0.04      0.60 o
  -2  12   8        5.67        6.86      0.73 o
  -1  12   8        0.76       -0.56      0.56 o
   0  12   8       84.36       83.71      1.82 o
   1  12   8       12.56       11.63      0.76 o
   2  12   8       27.05       33.40      1.28 o
   3  12   8       17.95       22.81      1.14 o
   4  12   8      264.53      290.44      4.29 o
   5  12   8        0.03       -0.81      0.81 o
   6  12   8        0.07       -1.09      1.74 o
 -12  13   8      101.66      105.16      3.67 o
 -11  13   8      105.87      116.20      2.38 o
 -10  13   8        4.72        5.57      0.85 o
  -9  13   8       98.95      108.86      2.20 o
  -8  13   8       68.72       73.83      2.08 o
  -7  13   8       59.22       64.40      1.87 o
  -6  13   8        0.01       -0.67      0.67 o
  -5  13   8        1.36        4.51      0.87 o
  -4  13   8      100.07       93.19      2.20 o
  -3  13   8      197.12      159.93      2.70 o
  -2  13   8        9.87       12.69      0.89 o
  -1  13   8        0.08       -0.62      0.62 o
   0  13   8        0.01        0.77      0.66 o
   1  13   8      156.94      155.44      3.60 o
   2  13   8       49.96       46.61      1.49 o
   3  13   8       32.71       35.73      1.88 o
   4  13   8        0.83       -0.22      0.77 o
   5  13   8        0.12       -1.07      1.07 o
 -11  14   8       18.83       18.28      1.46 o
 -10  14   8       55.49       51.28      1.62 o
  -9  14   8        9.84        8.94      1.06 o
  -8  14   8       13.55       12.85      1.11 o
  -7  14   8        4.75        4.60      0.89 o
  -6  14   8        0.48       -0.26      0.73 o
  -5  14   8       87.80       80.40      2.48 o
  -4  14   8       17.29       19.01      1.16 o
  -3  14   8        3.17        3.11      0.75 o
  -2  14   8       38.35       33.60      1.30 o
  -1  14   8       28.57       31.74      1.32 o
   0  14   8        0.23       -0.78      0.78 o
   1  14   8        4.02        4.68      0.95 o
   2  14   8        0.16       -0.78      0.78 o
   3  14   8       24.03       25.66      1.29 o
   4  14   8        6.04        6.93      1.45 o
 -10  15   8       29.60       29.88      1.88 o
  -9  15   8       25.25       20.83      1.33 o
  -8  15   8       51.17       48.31      2.13 o
  -7  15   8        0.18        0.80      0.83 o
  -6  15   8        4.88        5.25      0.92 o
  -5  15   8        8.12        6.95      1.03 o
  -4  15   8      152.39      148.06      3.01 o
  -3  15   8       12.24       12.23      0.93 o
  -2  15   8      112.28      111.62      2.50 o
  -1  15   8       12.76       11.29      1.09 o
   0  15   8       78.31       79.73      2.22 o
   1  15   8       46.01       57.50      1.95 o
   2  15   8       12.94       14.23      1.24 o
   3  15   8       14.97       19.11      2.39 o
  -9  16   8       12.97       16.42      2.39 o
  -8  16   8        0.98        1.35      0.92 o
  -7  16   8       72.28       77.31      2.19 o
  -6  16   8      133.48      128.32      2.87 o
  -5  16   8       43.30       47.92      1.76 o
  -4  16   8       13.76       12.16      1.16 o
  -3  16   8       16.21       15.26      1.19 o
  -2  16   8      170.68      180.95      3.92 o
  -1  16   8       95.64       87.37      2.33 o
   0  16   8       20.76       18.17      1.30 o
   1  16   8       61.61       63.61      2.11 o
   2  16   8        1.50       -0.43      1.74 o
  -7  17   8        9.99       11.17      1.61 o
  -6  17   8        0.08       -0.03      0.86 o
  -5  17   8       54.87       56.32      1.93 o
  -4  17   8       23.84       21.54      1.41 o
  -3  17   8       14.65       15.43      1.46 o
  -2  17   8       12.60       15.08      1.42 o
  -1  17   8        0.44        0.25      0.95 o
   0  17   8        2.67        1.21      1.74 o
   1  17   8      126.10      143.73      6.30 o
  -6  18   8        3.42        2.82      1.95 o
  -5  18   8        5.29        8.68      2.17 o
  -1  18   8        5.40        6.95      2.17 o
 -15   0   9        9.86        8.30      1.54 o
 -13   0   9      140.59      159.73      4.29 o
 -11   0   9      275.95      285.24      8.54 o
  -9   0   9      401.73      406.27      7.89 o
  -7   0   9      360.03      355.91      6.15 o
  -5   0   9      161.51      182.83      5.70 o
  -3   0   9      303.17      252.51      3.58 o
  -1   0   9      349.10      330.02      6.68 o
   1   0   9       11.42       13.55      1.14 o
   3   0   9       70.98       59.66      2.38 o
   5   0   9       47.44       49.00      2.30 o
   7   0   9      185.16      178.51      5.86 o
 -15   1   9        3.86        3.31      0.98 o
 -14   1   9       24.71       28.40      1.44 o
 -13   1   9       26.60       24.97      1.33 o
 -12   1   9       34.38       40.73      1.53 o
 -11   1   9       75.95       69.00      1.51 o
 -10   1   9      413.02      373.27      4.28 o
  -9   1   9        0.34       -0.34      0.47 o
  -8   1   9        8.42        7.26      0.49 o
  -7   1   9       12.89       11.40      0.49 o
  -6   1   9      251.92      261.38      2.63 o
  -5   1   9      256.21      261.95      2.64 o
  -4   1   9       27.24       24.17      0.77 o
  -3   1   9        1.10        1.02      0.43 o
  -2   1   9      584.24      559.35      5.95 o
  -1   1   9      378.38      350.38      3.97 o
   0   1   9      385.71      348.71      4.37 o
   1   1   9        0.00       -0.32      0.51 o
   2   1   9      179.81      170.91      2.96 o
   3   1   9        2.99        1.09      0.65 o
   4   1   9      124.58      123.13      2.50 o
   5   1   9       33.60       23.85      1.34 o
   6   1   9        1.08        1.03      0.76 o
   7   1   9       97.43      102.06      2.49 o
   8   1   9      114.81      131.79      5.86 o
 -15   2   9        2.18        0.77      1.00 o
 -14   2   9        0.21       -0.19      0.84 o
 -13   2   9       40.76       37.96      1.49 o
 -12   2   9      244.27      245.75      3.51 o
 -11   2   9       52.53       45.63      1.33 o
 -10   2   9        0.23        1.36      0.60 o
  -9   2   9       74.92       52.74      1.18 o
  -8   2   9      120.70      124.94      1.70 o
  -7   2   9       46.84       38.66      0.77 o
  -6   2   9       49.19       49.26      0.86 o
  -5   2   9       94.47      108.74      1.36 o
  -4   2   9      842.42      811.73      7.76 o
  -3   2   9        2.35        2.90      0.37 o
  -2   2   9      564.00      551.71      5.89 o
  -1   2   9       27.83       24.72      1.14 o
   0   2   9      353.06      337.31      4.29 o
   1   2   9      117.88      118.35      2.06 o
   2   2   9      529.13      515.37      7.08 o
   3   2   9       89.10       82.91      2.29 o
   4   2   9       28.10       24.10      1.19 o
   5   2   9        0.58       -0.70      0.70 o
   6   2   9       19.28       21.20      1.21 o
   7   2   9       41.59       40.08      1.68 o
   8   2   9        3.72        1.09      1.95 o
 -15   3   9      243.39      248.29      4.31 o
 -14   3   9       20.42       16.58      1.19 o
 -13   3   9       18.39       16.88      0.98 o
 -12   3   9        0.24        0.82      0.72 o
 -11   3   9       69.68       71.06      1.59 o
 -10   3   9        0.55        0.96      0.60 o
  -9   3   9      422.18      404.37      5.03 o
  -8   3   9      130.56      123.97      1.67 o
  -7   3   9      252.75      226.97      2.57 o
  -6   3   9       43.20       36.12      0.75 o
  -5   3   9      410.21      367.07      3.80 o
  -4   3   9      163.66      139.36      1.74 o
  -3   3   9        4.51        2.93      0.45 o
  -2   3   9       93.18       89.30      1.45 o
  -1   3   9     1930.32     1896.52     18.92 o
   0   3   9       27.29       21.05      0.81 o
   1   3   9        3.72        3.97      0.58 o
   2   3   9        1.65        3.86      0.68 o
   3   3   9       77.61       65.86      1.53 o
   4   3   9        1.51        1.11      0.73 o
   5   3   9       67.32       66.32      1.87 o
   6   3   9       10.76        7.95      0.95 o
   7   3   9       74.80       78.45      2.20 o
 -15   4   9        6.92        6.89      1.14 o
 -14   4   9        0.65        0.14      0.77 o
 -13   4   9      108.17      109.41      2.19 o
 -12   4   9        3.95        1.87      0.68 o
 -11   4   9       42.30       43.50      1.30 o
 -10   4   9       35.03       32.63      1.24 o
  -9   4   9      100.97      104.32      1.88 o
  -8   4   9        7.62        7.61      0.66 o
  -7   4   9       92.41       79.24      1.52 o
  -6   4   9       23.20       16.10      0.77 o
  -5   4   9      735.22      662.90      6.46 o
  -4   4   9       10.14       15.28      0.68 o
  -3   4   9      499.12      451.59      9.19 o
  -2   4   9      590.57      551.09      5.95 o
  -1   4   9       16.83       12.43      0.63 o
   0   4   9      244.79      235.73      2.95 o
   1   4   9       40.56       43.69      1.09 o
   2   4   9        1.45        0.61      0.58 o
   3   4   9      113.72      102.99      1.96 o
   4   4   9        4.97        5.61      0.75 o
   5   4   9      104.30      102.83      2.36 o
   6   4   9       10.64        9.82      1.03 o
   7   4   9       23.18       23.47      1.58 o
 -15   5   9       65.94       72.47      2.11 o
 -14   5   9        1.97        1.32      0.79 o
 -13   5   9       51.70       54.08      1.58 o
 -12   5   9       12.24       12.15      0.91 o
 -11   5   9        5.69        5.45      0.73 o
 -10   5   9     1540.66     1588.01     23.06 o
  -9   5   9       75.51       66.12      1.97 o
  -8   5   9       70.15       63.58      1.49 o
  -7   5   9       12.52       13.99      0.79 o
  -6   5   9      647.87      640.51      6.30 o
  -5   5   9        2.41        2.09      0.54 o
  -4   5   9       11.68       11.48      0.61 o
  -3   5   9      163.11      137.45      2.54 o
  -2   5   9      158.07      153.57      2.13 o
  -1   5   9       62.73       58.66      1.22 o
   0   5   9        8.15        7.15      0.59 o
   1   5   9       50.40       43.75      1.12 o
   2   5   9        2.54        3.09      0.57 o
   3   5   9        4.10        2.93      0.66 o
   4   5   9      419.65      411.25      5.40 o
   5   5   9       62.27       58.90      1.59 o
   6   5   9        3.49        2.02      0.92 o
   7   5   9        5.53        8.58      1.61 o
 -15   6   9        0.00       -0.33      1.23 o
 -14   6   9       66.72       66.78      1.78 o
 -13   6   9       95.81       92.58      2.00 o
 -12   6   9      140.68      136.44      2.39 o
 -11   6   9      108.72      106.88      2.05 o
 -10   6   9       27.34       27.22      2.79 o
  -9   6   9      293.59      295.11      5.26 o
  -8   6   9      122.48      112.24      3.21 o
  -7   6   9       65.28       56.28      1.38 o
  -6   6   9     1451.34     1469.64     14.87 o
  -5   6   9        1.46        5.58      1.03 o
  -4   6   9     1021.43      986.85     10.16 o
  -3   6   9       10.42        9.98      0.60 o
  -2   6   9      145.76      137.73      1.99 o
  -1   6   9      320.97      296.00      4.42 o
   0   6   9     1370.49     1423.21     14.50 o
   1   6   9      162.50      159.23      2.30 o
   2   6   9      186.33      173.03      2.47 o
   3   6   9        9.27       10.18      0.79 o
   4   6   9      115.49      119.72      2.25 o
   5   6   9      348.17      340.43      4.72 o
   6   6   9        0.27       -0.22      0.68 o
   7   6   9       39.03       47.11      3.69 o
 -15   7   9       11.42       12.35      1.61 o
 -14   7   9       36.45       42.80      1.53 o
 -13   7   9       12.37        9.91      0.95 o
 -12   7   9       39.10       33.53      1.46 o
 -11   7   9       25.73       18.49      1.08 o
 -10   7   9       24.50       26.87      1.12 o
  -9   7   9        6.13        4.09      1.13 o
  -8   7   9        5.21        4.60      0.69 o
  -7   7   9       58.40       57.68      1.39 o
  -6   7   9      143.36      120.86      2.05 o
  -5   7   9       29.05       19.86      0.92 o
  -4   7   9      387.81      391.50      4.49 o
  -3   7   9       19.42       15.41      0.72 o
  -2   7   9      133.15      112.68      1.77 o
  -1   7   9      214.50      213.25      2.81 o
   0   7   9      262.55      227.87      2.98 o
   1   7   9       22.05       28.61      0.97 o
   2   7   9      186.86      180.63      2.58 o
   3   7   9        4.93        4.51      0.65 o
   4   7   9       49.55       43.29      1.42 o
   5   7   9        0.28       -0.61      0.67 o
   6   7   9       83.54       87.47      2.02 o
   7   7   9       58.46       65.78      3.91 o
 -14   8   9       15.65       19.68      1.35 o
 -13   8   9       56.36       57.98      1.90 o
 -12   8   9        4.95        5.20      0.86 o
 -11   8   9       93.62       94.90      2.22 o
 -10   8   9        1.64        2.11      0.65 o
  -9   8   9       29.45       27.32      1.09 o
  -8   8   9      146.78      147.33      2.43 o
  -7   8   9      132.48      106.22      1.91 o
  -6   8   9       65.86       62.76      1.65 o
  -5   8   9       62.23       58.01      1.39 o
  -4   8   9       57.64       55.37      1.36 o
  -3   8   9       20.44       23.75      0.83 o
  -2   8   9       89.80       91.32      1.57 o
  -1   8   9      148.17      128.77      1.98 o
   0   8   9      164.55      153.44      2.27 o
   1   8   9        1.46        1.25      0.52 o
   2   8   9      219.52      213.36      2.95 o
   3   8   9      201.59      205.41      3.18 o
   4   8   9      126.82      118.07      2.29 o
   5   8   9       17.34       15.53      1.03 o
   6   8   9        1.80        2.66      1.08 o
 -14   9   9       25.35       32.78      3.26 o
 -13   9   9        2.32        2.44      0.98 o
 -12   9   9        9.39        9.50      1.03 o
 -11   9   9        2.63        1.80      0.78 o
 -10   9   9       17.30       18.09      1.01 o
  -9   9   9      141.10      136.69      2.66 o
  -8   9   9       65.91       59.89      1.51 o
  -7   9   9        0.29        1.81      1.32 o
  -6   9   9       10.38        6.44      0.81 o
  -5   9   9      193.00      176.81      3.46 o
  -4   9   9      131.02      126.43      2.17 o
  -3   9   9       26.55       26.01      1.03 o
  -2   9   9      123.00      108.19      1.78 o
  -1   9   9       29.11       39.38      1.06 o
   0   9   9      109.49      103.04      1.75 o
   1   9   9      276.31      273.82      3.53 o
   2   9   9       86.13       85.00      1.70 o
   3   9   9       13.82        9.37      0.91 o
   4   9   9       22.44       23.63      1.09 o
   5   9   9       38.23       40.15      1.63 o
   6   9   9       22.81       30.18      3.26 o
 -13  10   9      176.35      203.42      3.82 o
 -12  10   9       30.82       30.30      1.49 o
 -11  10   9        5.54        4.81      0.89 o
 -10  10   9       48.02       45.77      1.41 o
  -9  10   9      172.91      171.35      2.77 o
  -8  10   9        1.93        1.83      0.75 o
  -7  10   9       32.84       29.13      1.35 o
  -6  10   9      276.04      244.99      3.99 o
  -5  10   9       22.95       23.26      1.76 o
  -4  10   9       93.97       87.11      1.78 o
  -3  10   9        4.21        2.83      0.64 o
  -2  10   9       28.00       32.80      1.12 o
  -1  10   9       40.08       42.82      1.13 o
   0  10   9       88.04       85.37      1.78 o
   1  10   9       89.41       82.45      1.65 o
   2  10   9      127.71      125.76      2.14 o
   3  10   9       38.09       34.26      1.21 o
   4  10   9      116.87      117.82      2.37 o
   5  10   9       38.73       47.15      1.76 o
 -13  11   9       67.58       65.78      3.91 o
 -12  11   9      192.82      195.35      3.71 o
 -11  11   9      120.52      122.94      2.38 o
 -10  11   9       22.06       25.47      1.22 o
  -9  11   9      139.73      136.69      2.64 o
  -8  11   9      169.85      164.32      3.15 o
  -7  11   9       77.13       71.26      1.93 o
  -6  11   9       42.05       41.03      1.52 o
  -5  11   9        1.47        0.25      0.78 o
  -4  11   9       30.40       27.74      1.18 o
  -3  11   9      445.53      416.99      6.83 o
  -2  11   9        5.73        4.66      1.10 o
  -1  11   9       22.22       21.30      2.05 o
   0  11   9       26.81       25.20      1.00 o
   1  11   9       48.68       47.04      1.28 o
   2  11   9      197.38      198.94      2.94 o
   3  11   9      106.46       99.75      2.35 o
   4  11   9        2.44        1.82      0.78 o
   5  11   9        0.05       -0.49      1.14 o
 -12  12   9        4.52        3.77      1.45 o
 -11  12   9       21.10       22.98      1.20 o
 -10  12   9      150.42      158.91      3.63 o
  -9  12   9       31.11       26.10      1.40 o
  -8  12   9        0.76       -0.39      0.78 o
  -7  12   9        0.54       -0.38      0.78 o
  -6  12   9       21.80       21.35      1.22 o
  -5  12   9       41.53       43.66      1.60 o
  -4  12   9      223.27      229.28      3.96 o
  -3  12   9        6.42        7.99      0.81 o
  -2  12   9        1.15        0.98      0.64 o
  -1  12   9       31.62       25.36      1.28 o
   0  12   9        4.02        0.88      0.64 o
   1  12   9        0.60        0.04      0.60 o
   2  12   9        2.81        3.10      0.77 o
   3  12   9       86.68       87.55      2.05 o
   4  12   9       70.25       77.01      2.20 o
 -12  13   9        0.99        0.00      1.74 o
 -11  13   9        8.17        5.02      0.90 o
 -10  13   9       27.44       25.96      1.44 o
  -9  13   9       30.93       30.55      1.52 o
  -8  13   9      146.43      150.41      3.04 o
  -7  13   9        0.89       -0.27      0.77 o
  -6  13   9       14.40       16.64      1.16 o
  -5  13   9      213.09      221.90      4.36 o
  -4  13   9      111.27      103.58      2.48 o
  -3  13   9       84.60       81.56      1.88 o
  -2  13   9       67.71       67.03      1.70 o
  -1  13   9       28.23       32.25      1.26 o
   0  13   9        6.44        7.56      0.87 o
   1  13   9       22.77       27.15      1.44 o
   2  13   9        1.77        1.20      0.73 o
   3  13   9        1.42        0.62      0.81 o
   4  13   9        0.84        0.33      1.23 o
 -11  14   9        1.53        0.65      1.74 o
 -10  14   9       12.05       10.96      1.19 o
  -9  14   9        7.51        5.34      1.00 o
  -8  14   9        6.29        8.24      1.06 o
  -7  14   9       18.52       18.57      1.24 o
  -6  14   9      165.96      174.18      3.78 o
  -5  14   9      242.37      248.08      4.31 o
  -4  14   9        1.56        0.86      0.81 o
  -3  14   9        1.02        3.75      0.83 o
  -2  14   9       53.24       54.44      1.63 o
  -1  14   9       11.18       10.03      1.03 o
   0  14   9      219.00      219.95      4.01 o
   1  14   9        0.84       -0.63      0.89 o
   2  14   9        0.71       -0.38      0.92 o
   3  14   9        5.68        4.72      1.30 o
 -10  15   9       21.01       20.63      2.82 o
  -9  15   9       30.64       30.51      1.57 o
  -8  15   9       25.89       30.04      1.57 o
  -7  15   9        2.48        1.67      0.92 o
  -6  15   9        2.87        5.16      0.98 o
  -5  15   9        9.13        8.34      1.06 o
  -4  15   9       51.91       50.08      2.51 o
  -3  15   9       81.23       77.36      2.19 o
  -2  15   9       33.83       29.64      1.36 o
  -1  15   9        6.69        6.03      1.00 o
   0  15   9       13.04       15.18      1.27 o
   1  15   9       79.63       74.84      2.59 o
   2  15   9        8.28        8.25      2.17 o
  -8  16   9        9.15       13.46      2.61 o
  -7  16   9        8.60        8.82      1.11 o
  -6  16   9       38.92       40.71      1.76 o
  -5  16   9       24.68       22.96      1.41 o
  -4  16   9        0.65       -0.37      0.84 o
  -3  16   9        0.01        1.24      0.92 o
  -2  16   9       21.18       19.30      1.35 o
  -1  16   9       15.91       15.86      1.30 o
   0  16   9        6.54        9.34      1.69 o
  -6  17   9        9.35       10.86      2.39 o
  -5  17   9        0.72        0.87      1.95 o
  -4  17   9        1.51        4.56      2.17 o
  -2  17   9        2.89        4.78      2.17 o
  -1  17   9       10.98       10.20      2.39 o
 -14   0  10      111.76      111.10      3.67 o
 -12   0  10        2.01       -0.20      0.99 o
 -10   0  10       99.22      110.85      3.00 o
  -8   0  10      275.77      254.06      4.34 o
  -6   0  10       48.73       35.77      1.06 o
  -4   0  10       27.72       28.16      1.21 o
  -2   0  10     2037.69     2087.80     56.67 o
   0   0  10      181.34      168.53      4.22 o
   2   0  10        4.47        2.17      0.99 o
   4   0  10      208.22      192.80      4.91 o
   6   0  10      275.65      284.48      6.75 o
 -15   1  10        1.56        1.39      0.97 o
 -14   1  10       19.32       21.65      1.27 o
 -13   1  10        1.22        0.66      0.81 o
 -12   1  10        8.08        8.83      0.98 o
 -11   1  10      282.83      277.01      3.88 o
 -10   1  10        1.37        2.69      0.89 o
  -9   1  10        0.13        1.06      0.76 o
  -8   1  10        0.05        0.54      0.44 o
  -7   1  10       86.00       81.58      1.31 o
  -6   1  10        0.11        1.42      0.33 o
  -5   1  10      776.15      782.95      7.55 o
  -4   1  10       14.32       12.54      0.55 o
  -3   1  10        1.13        1.75      0.42 o
  -2   1  10      195.02      207.59      3.34 o
  -1   1  10      499.09      469.43      6.48 o
   0   1  10      195.07      202.74      3.37 o
   1   1  10        8.78        9.83      0.92 o
   2   1  10      242.64      230.64      3.83 o
   3   1  10      151.81      139.35      2.74 o
   4   1  10       29.39       30.57      1.38 o
   5   1  10       11.80       11.98      1.13 o
   6   1  10        0.04        0.95      0.92 o
   7   1  10       62.63       65.86      2.99 o
 -15   2  10       32.04       32.92      1.60 o
 -14   2  10        0.18        1.14      0.87 o
 -13   2  10      101.10      105.94      2.41 o
 -12   2  10       11.33       13.18      0.87 o
 -11   2  10      112.16      108.62      2.03 o
 -10   2  10      136.31      121.00      2.11 o
  -9   2  10      712.75      732.71      7.75 o
  -8   2  10      131.60      135.66      1.83 o
  -7   2  10      167.15      177.80      2.23 o
  -6   2  10      183.26      184.46      2.22 o
  -5   2  10      311.37      309.12      3.34 o
  -4   2  10        1.77        2.74      0.47 o
  -3   2  10       82.12       81.00      1.42 o
  -2   2  10      246.51      256.78      3.13 o
  -1   2  10       61.90       58.96      1.60 o
   0   2  10      721.04      722.18      9.55 o
   1   2  10      155.03      151.17      2.82 o
   2   2  10      184.58      177.24      3.15 o
   3   2  10       27.51       26.96      1.30 o
   4   2  10       11.44        8.95      0.95 o
   5   2  10        0.00       -0.73      0.73 o
   6   2  10        2.73        3.67      1.03 o
 -15   3  10        3.73        4.85      1.06 o
 -14   3  10       24.52       25.89      1.44 o
 -13   3  10        0.50       -0.22      0.73 o
 -12   3  10       15.13       16.14      0.93 o
 -11   3  10       73.69       83.39      2.13 o
 -10   3  10      608.63      630.66      7.51 o
  -9   3  10       27.34       20.09      0.98 o
  -8   3  10      380.08      378.97      4.56 o
  -7   3  10       56.97       60.09      1.46 o
  -6   3  10       66.80       66.08      1.14 o
  -5   3  10      505.99      529.01      5.30 o
  -4   3  10      124.85      132.07      1.93 o
  -3   3  10        0.05       -0.38      0.38 o
  -2   3  10      401.04      379.02      5.23 o
  -1   3  10       87.82       69.85      1.35 o
   0   3  10      129.39      119.98      2.07 o
   1   3  10      285.74      280.44      4.37 o
   2   3  10       20.11       18.42      1.09 o
   3   3  10      191.89      186.10      3.37 o
   4   3  10      162.39      165.97      3.17 o
   5   3  10       32.65       29.87      1.46 o
   6   3  10        0.65        0.25      0.89 o
 -15   4  10       47.01       54.97      2.76 o
 -14   4  10      127.14      135.38      2.56 o
 -13   4  10       42.55       41.95      1.40 o
 -12   4  10        8.69        9.10      0.79 o
 -11   4  10      167.98      154.83      2.56 o
 -10   4  10      264.65      280.91      4.34 o
  -9   4  10      638.01      630.16      7.51 o
  -8   4  10      640.16      655.04      7.75 o
  -7   4  10        8.36        5.60      0.54 o
  -6   4  10      206.32      187.61      2.86 o
  -5   4  10      116.35      113.48      1.77 o
  -4   4  10     1129.54     1111.48     11.40 o
  -3   4  10       45.92       47.04      1.09 o
  -2   4  10       48.83       45.21      1.09 o
  -1   4  10      120.50      110.45      1.80 o
   0   4  10      241.06      238.81      3.40 o
   1   4  10       28.91       27.58      1.06 o
   2   4  10       82.92       83.17      2.03 o
   3   4  10       81.07       75.20      1.97 o
   4   4  10        0.56        0.28      0.84 o
   5   4  10       37.17       36.47      1.57 o
   6   4  10      149.48      162.28      3.80 o
 -15   5  10        4.79        3.91      1.95 o
 -14   5  10       14.39       14.04      1.06 o
 -13   5  10        5.32        5.76      0.89 o
 -12   5  10       54.51       54.01      1.73 o
 -11   5  10        9.84       10.31      1.00 o
 -10   5  10        6.90        6.50      0.92 o
  -9   5  10        3.48        3.88      0.73 o
  -8   5  10      130.62      119.57      2.11 o
  -7   5  10      122.65      109.50      1.94 o
  -6   5  10      583.69      552.94      7.40 o
  -5   5  10      391.96      399.63      4.56 o
  -4   5  10      166.75      154.46      2.20 o
  -3   5  10        9.03        7.39      0.60 o
  -2   5  10      210.89      203.96      2.70 o
  -1   5  10      105.22       99.43      1.70 o
   0   5  10      204.88      192.16      2.66 o
   1   5  10        0.45        0.52      0.58 o
   2   5  10      215.68      213.74      3.64 o
   3   5  10      282.45      279.45      4.00 o
   4   5  10       12.14       10.97      1.09 o
   5   5  10        5.96        5.60      0.95 o
   6   5  10       38.82       38.63      1.92 o
 -15   6  10       12.45       11.63      1.61 o
 -14   6  10       27.86       29.72      1.54 o
 -13   6  10       33.39       35.72      1.60 o
 -12   6  10        2.04        3.11      0.86 o
 -11   6  10       58.87       55.72      1.70 o
 -10   6  10       16.49       14.72      1.06 o
  -9   6  10       10.76       10.87      0.81 o
  -8   6  10       86.53       81.51      1.68 o
  -7   6  10        0.27        0.27      0.62 o
  -6   6  10       38.48       33.66      1.17 o
  -5   6  10      419.84      391.86      4.50 o
  -4   6  10       31.57       29.31      0.93 o
  -3   6  10      153.85      147.71      2.14 o
  -2   6  10      173.58      165.76      2.35 o
  -1   6  10       39.48       39.89      1.11 o
   0   6  10        5.19        7.97      0.73 o
   1   6  10       49.11       57.64      1.34 o
   2   6  10       21.07       18.57      1.00 o
   3   6  10        0.52        0.17      0.70 o
   4   6  10       90.94       92.87      2.04 o
   5   6  10        8.64        9.82      1.09 o
   6   6  10       37.83       43.75      2.61 o
 -14   7  10      107.28      119.17      2.77 o
 -13   7  10        9.60        5.93      1.03 o
 -12   7  10       33.52       34.15      1.52 o
 -11   7  10        2.26        1.87      0.81 o
 -10   7  10      318.99      313.62      6.74 o
  -9   7  10      125.32      125.46      2.23 o
  -8   7  10       58.10       61.72      3.28 o
  -7   7  10       10.31       11.14      0.89 o
  -6   7  10      107.65      110.94      2.31 o
  -5   7  10       23.36       22.74      0.97 o
  -4   7  10       15.21       11.92      0.66 o
  -3   7  10      106.65      105.51      1.83 o
  -2   7  10      293.51      287.72      3.57 o
  -1   7  10       65.74       72.23      1.43 o
   0   7  10        1.41        0.54      0.55 o
   1   7  10       43.35       40.19      1.15 o
   2   7  10       19.90       19.83      1.01 o
   3   7  10        0.37       -0.65      0.71 o
   4   7  10       55.00       63.35      1.73 o
   5   7  10       27.74       31.56      1.38 o
   6   7  10        0.05        1.95      1.95 o
 -14   8  10       78.82       92.77      3.45 o
 -13   8  10      135.34      154.72      3.20 o
 -12   8  10       57.36       55.64      2.95 o
 -11   8  10       29.69       33.52      1.49 o
 -10   8  10        0.89        0.54      0.69 o
  -9   8  10       22.15       19.58      1.01 o
  -8   8  10        3.08        3.26      0.76 o
  -7   8  10       10.18        6.96      0.91 o
  -6   8  10        2.08        1.02      0.67 o
  -5   8  10       84.66       82.26      2.06 o
  -4   8  10        0.04        0.13      0.56 o
  -3   8  10        4.38        1.77      0.52 o
  -2   8  10       24.83       22.67      0.88 o
  -1   8  10       12.19       12.28      0.70 o
   0   8  10      242.41      243.32      3.53 o
   1   8  10      108.39      109.25      1.90 o
   2   8  10       73.81       68.88      1.53 o
   3   8  10        0.64        0.84      0.73 o
   4   8  10        7.67        7.89      0.91 o
   5   8  10      112.91      125.58      3.17 o
 -13   9  10       11.03       11.18      1.22 o
 -12   9  10      142.19      136.18      2.87 o
 -11   9  10      174.34      172.11      3.28 o
 -10   9  10        5.19        4.65      0.79 o
  -9   9  10       98.29       94.98      2.22 o
  -8   9  10       21.44       24.53      1.27 o
  -7   9  10        0.00        1.65      0.88 o
  -6   9  10       58.58       53.55      1.71 o
  -5   9  10        0.49        1.52      0.58 o
  -4   9  10        5.26        4.81      0.66 o
  -3   9  10        0.03       -0.31      0.54 o
  -2   9  10       14.74       12.81      0.72 o
  -1   9  10        9.91        9.75      0.70 o
   0   9  10       53.18       52.37      1.30 o
   1   9  10       41.25       36.14      1.19 o
   2   9  10      148.15      139.26      2.33 o
   3   9  10      100.89      102.66      2.17 o
   4   9  10        0.80        0.60      0.77 o
   5   9  10        0.34       -0.83      1.14 o
 -13  10  10        0.21        1.52      1.95 o
 -12  10  10        1.39        0.78      0.95 o
 -11  10  10        0.81       -0.29      0.81 o
 -10  10  10       22.30       21.95      1.14 o
  -9  10  10      213.23      217.17      4.26 o
  -8  10  10       28.81       19.62      1.19 o
  -7  10  10        0.33        2.57      0.81 o
  -6  10  10       14.54       15.95      1.06 o
  -5  10  10      154.46      129.63      2.63 o
  -4  10  10       12.76        8.31      0.85 o
  -3  10  10        1.30        0.89      0.80 o
  -2  10  10       38.00       39.43      1.30 o
  -1  10  10      108.00       96.15      1.77 o
   0  10  10        9.42        6.70      0.68 o
   1  10  10       85.40       79.13      1.68 o
   2  10  10        4.95        6.38      0.80 o
   3  10  10       25.07       24.50      1.22 o
   4  10  10       32.85       35.87      1.87 o
 -13  11  10        2.52        7.60      2.17 o
 -12  11  10       24.90       23.59      1.44 o
 -11  11  10       22.75       20.85      1.18 o
 -10  11  10       32.05       42.07      1.68 o
  -9  11  10       33.70       32.49      1.49 o
  -8  11  10       20.15       20.10      1.22 o
  -7  11  10      122.32      120.14      2.60 o
  -6  11  10        0.57        0.64      0.78 o
  -5  11  10       58.48       53.21      1.71 o
  -4  11  10      274.26      248.63      3.71 o
  -3  11  10        0.78        0.52      0.68 o
  -2  11  10        0.99        0.42      0.60 o
  -1  11  10       31.43       34.16      1.28 o
   0  11  10        1.53        1.35      0.63 o
   1  11  10       26.36       29.42      1.14 o
   2  11  10        3.29        1.57      0.69 o
   3  11  10       59.23       58.75      2.03 o
   4  11  10       41.15       43.42      3.47 o
 -12  12  10       28.90       34.30      3.04 o
 -11  12  10        1.91        1.25      0.92 o
 -10  12  10       44.79       43.30      1.73 o
  -9  12  10        0.11        0.20      0.89 o
  -8  12  10       47.64       47.33      1.74 o
  -7  12  10       85.08       85.10      2.57 o
  -6  12  10      444.92      421.10      9.21 o
  -5  12  10      262.28      241.93      4.17 o
  -4  12  10       33.98       34.99      1.36 o
  -3  12  10       14.59       14.15      0.97 o
  -2  12  10        0.45       -0.35      0.68 o
  -1  12  10        4.59        3.10      0.77 o
   0  12  10       95.16      106.39      2.23 o
   1  12  10       70.57       69.95      1.65 o
   2  12  10       26.50       24.89      1.25 o
   3  12  10       13.44       15.90      1.46 o
 -11  13  10        1.82        2.61      1.74 o
 -10  13  10        0.00       -0.87      0.87 o
  -9  13  10      153.68      161.78      3.31 o
  -8  13  10        7.50        8.36      1.06 o
  -7  13  10       79.65       88.93      2.33 o
  -6  13  10      133.20      122.61      2.77 o
  -5  13  10       10.95        9.76      1.06 o
  -4  13  10       61.54       60.68      1.93 o
  -3  13  10      257.66      264.15      4.74 o
  -2  13  10       11.57       10.03      0.93 o
  -1  13  10       14.55       12.86      1.10 o
   0  13  10        0.18       -0.38      0.73 o
   1  13  10        2.17        3.21      0.98 o
   2  13  10        0.59       -0.83      0.83 o
 -10  14  10        0.03       -1.74      1.74 o
  -9  14  10       42.90       46.85      1.82 o
  -8  14  10        5.69        2.88      0.98 o
  -7  14  10      108.09      116.39      2.74 o
  -6  14  10       37.59       39.64      1.65 o
  -5  14  10       13.51        9.66      1.09 o
  -4  14  10       37.57       35.51      1.62 o
  -3  14  10        7.44       11.04      0.97 o
  -2  14  10        9.98        6.52      0.88 o
  -1  14  10      188.43      176.91      3.12 o
   0  14  10       40.36       48.97      1.87 o
   1  14  10       23.87       24.19      2.07 o
  -8  15  10        8.11       10.86      1.69 o
  -7  15  10        0.01       -0.05      0.89 o
  -6  15  10       15.13       13.94      1.19 o
  -5  15  10        0.33        0.99      0.92 o
  -4  15  10        5.24        9.00      1.11 o
  -3  15  10        0.01        0.49      0.87 o
  -2  15  10       14.72       13.19      1.03 o
  -1  15  10        8.68       10.84      1.42 o
  -6  16  10       33.34       45.81      3.47 o
  -5  16  10       47.42       50.80      3.69 o
  -4  16  10       10.26       10.64      2.39 o
  -3  16  10        7.79       14.11      2.39 o
  -2  16  10        0.76        2.82      1.95 o
 -15   0  11        4.54        8.68      2.17 o
 -13   0  11        0.01       -0.54      1.07 o
 -11   0  11       87.93       84.55      2.90 o
  -9   0  11     1642.14     1691.38     26.78 o
  -7   0  11      117.80       98.77      1.98 o
  -5   0  11       36.11       30.04      1.29 o
  -3   0  11      489.50      477.96     15.31 o
  -1   0  11        6.79        8.76      1.14 o
   1   0  11       56.94       50.79      2.22 o
   3   0  11       58.52       59.19      2.82 o
   5   0  11        2.64        4.23      1.38 o
 -15   1  11       35.61       38.68      2.38 o
 -14   1  11       69.44       68.67      2.05 o
 -13   1  11        5.82        3.58      0.87 o
 -12   1  11        0.01        0.48      0.78 o
 -11   1  11        0.04        0.69      0.66 o
 -10   1  11       45.03       48.07      1.40 o
  -9   1  11       32.12       32.76      1.11 o
  -8   1  11        8.00        6.73      0.61 o
  -7   1  11       99.88       83.37      1.36 o
  -6   1  11      257.69      238.19      2.74 o
  -5   1  11      183.84      177.03      3.03 o
  -4   1  11       72.79       74.06      2.52 o
  -3   1  11        1.44        1.09      0.59 o
  -2   1  11       14.28       12.80      0.89 o
  -1   1  11        0.85        1.83      0.67 o
   0   1  11      128.44      127.70      2.55 o
   1   1  11       63.92       62.05      1.79 o
   2   1  11       20.26       15.55      1.03 o
   3   1  11       46.07       44.65      1.59 o
   4   1  11        3.60        2.33      1.10 o
   5   1  11       30.56       30.02      1.52 o
 -15   2  11        0.12        0.00      1.38 o
 -14   2  11       54.07       68.24      2.06 o
 -13   2  11        1.81        0.33      0.81 o
 -12   2  11       49.28       54.08      1.51 o
 -11   2  11      167.94      186.56      2.93 o
 -10   2  11        6.61        4.54      0.84 o
  -9   2  11        2.85        2.79      0.78 o
  -8   2  11      199.34      206.89      2.73 o
  -7   2  11        2.67        3.55      0.48 o
  -6   2  11       27.55       28.34      0.92 o
  -5   2  11      163.03      153.47      2.19 o
  -4   2  11       17.39       13.69      0.71 o
  -3   2  11        3.10        2.71      0.65 o
  -2   2  11       17.81       16.61      0.92 o
  -1   2  11       15.20       14.97      0.98 o
   0   2  11       22.35       23.02      1.18 o
   1   2  11       50.04       42.70      1.52 o
   2   2  11       85.87       82.42      2.06 o
   3   2  11        6.89        5.33      0.98 o
   4   2  11        0.53       -0.84      0.84 o
   5   2  11        0.51        1.29      1.08 o
 -15   3  11        2.37        5.21      2.17 o
 -14   3  11        3.46        4.23      0.97 o
 -13   3  11        2.53        3.58      0.81 o
 -12   3  11        2.39        2.95      0.73 o
 -11   3  11      160.18      171.15      3.15 o
 -10   3  11      190.36      182.34      4.01 o
  -9   3  11      132.01      132.20      2.57 o
  -8   3  11       38.08       37.20      1.43 o
  -7   3  11       95.79       83.02      1.49 o
  -6   3  11      139.07      134.71      1.99 o
  -5   3  11      240.71      241.49      3.06 o
  -4   3  11      149.57      124.51      1.88 o
  -3   3  11       11.05       12.75      0.69 o
  -2   3  11       31.24       29.90      1.58 o
  -1   3  11       88.26      103.58      2.22 o
   0   3  11       29.68       26.42      1.27 o
   1   3  11       14.10       10.85      0.92 o
   2   3  11       14.86       13.27      1.00 o
   3   3  11      288.19      289.47      4.83 o
   4   3  11       20.53       18.87      1.38 o
   5   3  11        3.33        4.47      1.17 o
 -15   4  11       13.62       15.41      2.39 o
 -14   4  11       39.50       41.05      2.00 o
 -13   4  11        3.64        4.59      0.92 o
 -12   4  11       18.18       20.00      1.19 o
 -11   4  11      130.97      128.43      2.65 o
 -10   4  11       60.20       58.38      1.76 o
  -9   4  11      114.06      116.07      2.11 o
  -8   4  11       72.48       72.00      1.57 o
  -7   4  11       32.25       27.04      1.27 o
  -6   4  11       24.33       27.48      0.94 o
  -5   4  11        3.71        2.91      0.56 o
  -4   4  11       54.06       47.62      1.14 o
  -3   4  11      337.30      324.13      3.88 o
  -2   4  11       37.92       36.12      1.17 o
  -1   4  11      411.28      391.23      8.15 o
   0   4  11      449.93      461.01      6.59 o
   1   4  11        4.87        6.00      0.83 o
   2   4  11        0.70        0.58      0.81 o
   3   4  11        7.87        6.70      1.00 o
   4   4  11       55.55       55.90      1.85 o
   5   4  11       86.30       87.20      3.30 o
 -14   5  11       45.07       46.73      1.82 o
 -13   5  11      104.64      106.46      2.52 o
 -12   5  11        1.11        0.45      0.78 o
 -11   5  11        8.82       12.47      1.03 o
 -10   5  11       45.25       36.04      1.46 o
  -9   5  11        8.34        6.77      1.13 o
  -8   5  11        1.37        0.50      0.57 o
  -7   5  11       22.77       19.48      1.03 o
  -6   5  11      547.57      573.27      6.31 o
  -5   5  11       22.26       20.13      0.86 o
  -4   5  11        0.16        0.80      0.48 o
  -3   5  11       55.78       63.23      1.37 o
  -2   5  11      353.44      329.31      4.43 o
  -1   5  11       14.42       12.12      1.17 o
   0   5  11       58.91       54.74      1.49 o
   1   5  11       44.78       42.61      1.54 o
   2   5  11       40.36       38.91      1.49 o
   3   5  11        5.83        6.07      0.98 o
   4   5  11       39.97       41.11      1.62 o
   5   5  11       47.27       43.73      2.46 o
 -14   6  11       17.86       23.02      1.43 o
 -13   6  11        9.07        8.49      1.10 o
 -12   6  11        6.65        2.84      0.92 o
 -11   6  11       33.23       28.43      1.44 o
 -10   6  11       75.81       84.75      2.32 o
  -9   6  11       25.61       25.04      1.10 o
  -8   6  11        0.04       -0.65      0.65 o
  -7   6  11       83.76       81.27      1.95 o
  -6   6  11       29.00       25.86      1.19 o
  -5   6  11       18.77       16.59      0.78 o
  -4   6  11       54.77       41.66      1.09 o
  -3   6  11      548.70      537.49      6.02 o
  -2   6  11       18.81       15.89      0.80 o
  -1   6  11       14.58       14.56      0.81 o
   0   6  11      152.88      158.38      2.66 o
   1   6  11      127.16      125.09      2.31 o
   2   6  11        4.95        6.89      0.95 o
   3   6  11       20.89       20.62      1.24 o
   4   6  11       22.95       25.72      1.42 o
   5   6  11       10.04       10.64      2.39 o
 -14   7  11       34.21       39.06      2.53 o
 -13   7  11       94.28       99.53      2.52 o
 -12   7  11       22.56       25.39      1.44 o
 -11   7  11      200.83      194.07      3.53 o
 -10   7  11       38.12       39.32      1.49 o
  -9   7  11        5.28        2.28      0.81 o
  -8   7  11        0.35       -0.07      0.67 o
  -7   7  11        6.12        6.60      0.81 o
  -6   7  11        1.75        2.09      0.70 o
  -5   7  11       88.89       81.25      1.71 o
  -4   7  11       74.35       69.36      1.41 o
  -3   7  11        0.85        2.09      0.54 o
  -2   7  11        7.77        8.25      0.66 o
  -1   7  11       71.40       74.27      1.52 o
   0   7  11       11.38       10.62      0.78 o
   1   7  11        4.72        3.81      0.73 o
   2   7  11       60.14       61.90      1.90 o
   3   7  11      176.41      182.87      3.50 o
   4   7  11       20.17       19.65      1.84 o
 -13   8  11       11.61       13.35      1.32 o
 -12   8  11       87.92      100.84      2.46 o
 -11   8  11       50.99       53.05      1.81 o
 -10   8  11       12.15        8.92      1.00 o
  -9   8  11      144.48      147.29      2.93 o
  -8   8  11      190.94      187.63      3.36 o
  -7   8  11        8.66        8.93      0.95 o
  -6   8  11       39.63       41.39      2.29 o
  -5   8  11      194.68      192.52      3.89 o
  -4   8  11       46.56       39.45      1.24 o
  -3   8  11       91.04       88.88      1.64 o
  -2   8  11        3.74        2.38      0.57 o
  -1   8  11      154.27      151.09      2.36 o
   0   8  11       41.32       46.46      1.30 o
   1   8  11        8.74        6.66      0.81 o
   2   8  11       96.46      103.75      2.21 o
   3   8  11        8.16        8.71      0.97 o
   4   8  11       17.58       18.80      1.84 o
 -13   9  11       95.10      106.23      3.61 o
 -12   9  11       56.65       66.31      2.09 o
 -11   9  11       57.10       61.25      1.90 o
 -10   9  11        0.34       -0.29      0.78 o
  -9   9  11        7.29        5.12      1.07 o
  -8   9  11        0.03        0.38      0.81 o
  -7   9  11      279.37      272.78      6.14 o
  -6   9  11      201.65      180.84      3.31 o
  -5   9  11       16.08       12.54      1.03 o
  -4   9  11       75.34       67.96      1.63 o
  -3   9  11       18.65       13.30      1.16 o
  -2   9  11       18.32       18.58      0.87 o
  -1   9  11       26.46       28.32      1.05 o
   0   9  11       15.65       17.67      0.91 o
   1   9  11      114.32      115.78      2.11 o
   2   9  11       57.45       54.70      1.69 o
   3   9  11        9.24        8.53      1.06 o
 -13  10  11       15.35       24.32      2.82 o
 -12  10  11        0.00       -0.72      0.99 o
 -11  10  11        8.93       10.66      1.33 o
 -10  10  11       45.47       45.29      1.68 o
  -9  10  11       27.00       22.34      1.27 o
  -8  10  11        2.30        2.60      0.84 o
  -7  10  11       16.00       15.45      1.08 o
  -6  10  11       11.62       12.66      1.09 o
  -5  10  11       67.29       63.84      1.90 o
  -4  10  11      162.70      160.80      2.73 o
  -3  10  11       35.26       37.56      1.45 o
  -2  10  11        9.29        6.73      0.79 o
  -1  10  11       23.32       28.79      1.09 o
   0  10  11        4.14        6.29      0.78 o
   1  10  11       74.65       72.78      1.89 o
   2  10  11       16.24       13.84      1.05 o
   3  10  11        0.24        0.72      1.11 o
 -11  11  11        2.79        2.32      1.13 o
 -10  11  11        1.14        0.47      0.92 o
  -9  11  11       61.20       64.16      2.60 o
  -8  11  11        0.86        3.02      0.89 o
  -7  11  11       35.58       32.80      1.46 o
  -6  11  11       50.18       48.13      1.73 o
  -5  11  11       12.39       13.07      1.08 o
  -4  11  11       72.99       81.87      1.90 o
  -3  11  11      104.26       94.99      2.05 o
  -2  11  11       68.24       64.18      1.71 o
  -1  11  11       23.91       26.16      1.36 o
   0  11  11       40.39       41.75      1.34 o
   1  11  11       47.28       50.21      1.50 o
   2  11  11        4.62        5.48      0.89 o
 -11  12  11        0.01       -1.09      1.52 o
 -10  12  11        0.17       -0.50      0.86 o
  -9  12  11       96.24      101.54      2.55 o
  -8  12  11        3.14        1.92      0.89 o
  -7  12  11       64.25       71.01      2.09 o
  -6  12  11        0.23        0.54      0.87 o
  -5  12  11       66.68       68.39      2.01 o
  -4  12  11       31.62       34.88      1.60 o
  -3  12  11       14.03       11.50      0.95 o
  -2  12  11        1.23        1.74      0.73 o
  -1  12  11      148.46      144.39      3.01 o
   0  12  11       13.33       13.92      1.05 o
   1  12  11        6.44        3.97      0.95 o
   2  12  11       43.26       51.24      3.69 o
 -10  13  11        0.18        2.17      1.95 o
  -9  13  11       46.89       64.63      2.11 o
  -8  13  11       20.62       23.23      1.40 o
  -7  13  11       21.33       21.28      1.33 o
  -6  13  11        4.73        5.56      1.00 o
  -5  13  11       16.33       19.41      1.30 o
  -4  13  11       40.83       47.26      1.78 o
  -3  13  11        3.06        2.41      0.79 o
  -2  13  11        2.39        1.85      0.79 o
  -1  13  11        6.07        9.03      0.95 o
   0  13  11        1.09        0.52      0.83 o
  -8  14  11       28.53       32.78      3.26 o
  -7  14  11        0.42        1.25      0.95 o
  -6  14  11        0.09        1.84      0.95 o
  -5  14  11       14.54       15.95      1.26 o
  -4  14  11        1.64        1.33      0.89 o
  -3  14  11       13.25       14.38      1.03 o
  -2  14  11       16.82       17.64      1.12 o
  -1  14  11       22.86       28.34      3.04 o
  -5  15  11        1.66       -0.43      1.95 o
  -4  15  11        0.58        3.26      1.95 o
  -3  15  11        1.76        3.47      1.95 o
  -2  15  11       16.93       24.20      2.07 o
 -14   0  12       18.64       19.83      2.39 o
 -12   0  12       81.57       93.88      3.21 o
 -10   0  12      123.94      128.31      3.67 o
  -8   0  12      123.81      107.57      3.14 o
  -6   0  12       74.21       76.28      2.53 o
  -4   0  12       11.72        9.86      1.19 o
  -2   0  12        0.09       -0.83      0.83 o
   0   0  12      113.68      107.26      3.45 o
   2   0  12      266.84      280.53      6.60 o
 -15   1  12       36.50       43.00      4.02 o
 -14   1  12        3.35        2.71      0.98 o
 -13   1  12        0.66       -0.16      0.84 o
 -12   1  12       13.24       12.17      1.25 o
 -11   1  12        0.19        1.72      0.81 o
 -10   1  12      386.10      428.88      6.18 o
  -9   1  12      159.26      158.35      3.16 o
  -8   1  12       17.28       18.36      0.93 o
  -7   1  12       36.17       32.67      1.02 o
  -6   1  12      313.03      301.98      4.04 o
  -5   1  12       65.22       61.93      1.60 o
  -4   1  12        0.25        0.49      0.59 o
  -3   1  12       48.56       52.70      1.54 o
  -2   1  12       84.88       90.97      2.11 o
  -1   1  12       37.52       34.29      1.35 o
   0   1  12      450.26      440.38      6.43 o
   1   1  12       24.06       17.91      1.14 o
   2   1  12        4.52        3.61      0.89 o
   3   1  12       38.57       37.60      1.57 o
 -15   2  12        0.91        0.87      2.17 o
 -14   2  12       30.45       38.75      2.04 o
 -13   2  12        4.19        7.91      1.21 o
 -12   2  12        6.13        7.32      0.98 o
 -11   2  12        2.09        0.33      0.78 o
 -10   2  12      103.97      108.42      2.41 o
  -9   2  12      297.05      293.80      4.58 o
  -8   2  12        1.23        0.13      0.56 o
  -7   2  12       64.86       69.66      1.40 o
  -6   2  12       24.25       20.10      0.93 o
  -5   2  12        1.92        1.65      0.56 o
  -4   2  12       41.32       39.88      1.35 o
  -3   2  12      197.76      201.67      3.95 o
  -2   2  12      411.50      409.00      6.08 o
  -1   2  12       14.04       12.60      1.00 o
   0   2  12      149.72      145.28      2.88 o
   1   2  12        1.65        1.87      0.81 o
   2   2  12        5.91        5.49      0.95 o
   3   2  12       18.22       18.51      1.27 o
 -14   3  12       40.37       37.07      2.01 o
 -13   3  12       16.29       15.38      1.38 o
 -12   3  12        0.25        2.18      0.89 o
 -11   3  12        0.19        0.58      0.81 o
 -10   3  12      101.98      117.08      2.98 o
  -9   3  12       15.20       13.88      1.06 o
  -8   3  12        0.00       -0.66      0.66 o
  -7   3  12        3.82        4.23      0.64 o
  -6   3  12      190.50      198.53      2.69 o
  -5   3  12       20.04       15.47      0.81 o
  -4   3  12      187.18      191.36      3.25 o
  -3   3  12        2.25        2.16      0.73 o
  -2   3  12       66.12       71.26      1.87 o
  -1   3  12        0.68        1.34      0.77 o
   0   3  12       32.37       32.22      1.40 o
   1   3  12        7.59        8.25      0.98 o
   2   3  12       50.51       44.02      1.68 o
   3   3  12        5.38        4.05      0.92 o
 -14   4  12       14.56       14.34      1.54 o
 -13   4  12        2.59        3.55      0.95 o
 -12   4  12      187.42      194.64      3.60 o
 -11   4  12        6.21        7.39      0.95 o
 -10   4  12        9.23       13.66      1.05 o
  -9   4  12        9.73       10.35      0.83 o
  -8   4  12        4.04        6.65      0.81 o
  -7   4  12      110.45      118.60      2.41 o
  -6   4  12       73.70       63.27      1.35 o
  -5   4  12        9.42        6.59      0.61 o
  -4   4  12       28.53       31.87      1.00 o
  -3   4  12      196.19      204.30      3.47 o
  -2   4  12       19.53       19.03      1.05 o
  -1   4  12        8.93        7.08      0.95 o
   0   4  12      124.12      122.54      2.60 o
   1   4  12        8.29        7.58      1.07 o
   2   4  12       37.97       38.45      1.57 o
   3   4  12        4.20        6.04      0.95 o
 -14   5  12        0.96        0.41      1.11 o
 -13   5  12        0.59        0.61      0.89 o
 -12   5  12        0.93        0.02      0.84 o
 -11   5  12       12.33       14.17      1.08 o
 -10   5  12       19.47       17.00      1.11 o
  -9   5  12       13.89       15.67      1.13 o
  -8   5  12       23.03       24.23      1.19 o
  -7   5  12        6.13        6.19      0.81 o
  -6   5  12       11.33        7.49      0.73 o
  -5   5  12        0.53        0.60      0.69 o
  -4   5  12        0.16        0.67      0.51 o
  -3   5  12        0.18       -0.01      0.51 o
  -2   5  12        6.55        7.96      0.91 o
  -1   5  12      195.29      195.59      3.47 o
   0   5  12       20.54       16.77      1.16 o
   1   5  12       29.94       30.39      1.40 o
   2   5  12        0.47        0.27      0.84 o
   3   5  12        4.35        5.32      1.00 o
 -14   6  12       35.39       47.41      2.61 o
 -13   6  12       68.29       74.61      2.19 o
 -12   6  12        9.48       11.24      1.11 o
 -11   6  12        0.15       -0.72      0.72 o
 -10   6  12        0.01       -0.51      0.88 o
  -9   6  12       41.40       43.55      1.54 o
  -8   6  12        5.04        7.24      0.87 o
  -7   6  12      105.49      112.87      2.41 o
  -6   6  12        2.43        5.43      0.81 o
  -5   6  12       28.68       27.40      1.09 o
  -4   6  12       63.42       58.07      1.49 o
  -3   6  12      102.75       99.92      1.77 o
  -2   6  12        4.75        4.65      0.86 o
  -1   6  12       17.27       15.09      1.06 o
   0   6  12      141.32      152.02      3.01 o
   1   6  12       16.60       12.61      1.03 o
   2   6  12       23.47       23.62      1.33 o
   3   6  12       62.87       58.56      4.02 o
 -13   7  12       19.23       24.51      1.46 o
 -12   7  12        7.24        6.85      1.06 o
 -11   7  12        6.83        6.22      1.08 o
 -10   7  12       26.87       32.23      1.71 o
  -9   7  12        3.01        2.07      0.78 o
  -8   7  12        3.40        2.23      0.76 o
  -7   7  12       42.54       44.11      1.57 o
  -6   7  12       18.47       21.57      1.22 o
  -5   7  12      122.19      118.73      2.21 o
  -4   7  12       14.32       17.60      0.95 o
  -3   7  12       56.91       50.84      1.31 o
  -2   7  12       50.58       47.69      1.28 o
  -1   7  12       33.77       35.47      1.30 o
   0   7  12       33.27       35.53      1.51 o
   1   7  12       64.43       65.65      1.95 o
   2   7  12        0.64        0.89      0.92 o
 -13   8  12        8.14        9.16      1.74 o
 -12   8  12       15.77       21.04      1.35 o
 -11   8  12       11.50       10.14      1.29 o
 -10   8  12       24.30       26.12      1.35 o
  -9   8  12       17.69       18.87      1.19 o
  -8   8  12       28.34       27.56      1.35 o
  -7   8  12       54.56       58.69      1.79 o
  -6   8  12       99.57       98.83      2.28 o
  -5   8  12       73.42       64.63      1.61 o
  -4   8  12       26.04       26.87      1.21 o
  -3   8  12       37.56       39.88      1.36 o
  -2   8  12        1.36        0.65      0.56 o
  -1   8  12        0.07       -0.67      0.67 o
   0   8  12       26.91       23.82      1.22 o
   1   8  12        2.95        3.58      0.95 o
   2   8  12       17.58       21.04      1.49 o
 -13   9  12       43.74       57.75      4.13 o
 -12   9  12        2.29        3.23      1.45 o
 -11   9  12        0.16        0.65      1.13 o
 -10   9  12        3.00        4.22      0.95 o
  -9   9  12       10.49       11.52      1.06 o
  -8   9  12       53.48       47.92      1.71 o
  -7   9  12       30.86       32.70      1.46 o
  -6   9  12       74.53       72.04      1.98 o
  -5   9  12        2.99        4.41      0.84 o
  -4   9  12        0.80        0.98      0.73 o
  -3   9  12       57.10       63.65      1.69 o
  -2   9  12       47.10       42.92      1.44 o
  -1   9  12      104.80      114.84      2.29 o
   0   9  12        1.80        1.00      0.73 o
   1   9  12        4.85        4.54      0.83 o
   2   9  12       12.02       13.24      2.39 o
 -11  10  12       59.04       58.52      2.32 o
 -10  10  12       24.48       22.39      1.35 o
  -9  10  12        3.00        2.96      0.92 o
  -8  10  12        3.72        3.72      0.92 o
  -7  10  12        4.95        5.17      0.92 o
  -6  10  12        8.79        8.06      0.98 o
  -5  10  12      277.97      278.78      4.61 o
  -4  10  12       71.62       70.35      1.78 o
  -3  10  12       34.55       38.96      1.40 o
  -2  10  12        1.69        3.62      0.83 o
  -1  10  12       41.71       37.33      1.63 o
   0  10  12        8.50        8.89      0.84 o
   1  10  12       13.81       16.82      1.46 o
 -10  11  12       22.00       20.58      1.35 o
  -9  11  12       15.22       15.37      1.19 o
  -8  11  12       21.18       22.48      1.35 o
  -7  11  12        2.44        3.32      0.95 o
  -6  11  12        1.17        1.25      0.89 o
  -5  11  12        0.87        2.64      0.89 o
  -4  11  12       37.41       33.95      1.40 o
  -3  11  12       29.12       26.82      1.26 o
  -2  11  12       82.87       79.51      1.96 o
  -1  11  12        0.62       -0.66      0.75 o
   0  11  12       65.42       66.89      2.09 o
   1  11  12       43.63       40.01      2.38 o
 -10  12  12       45.39       59.05      3.91 o
  -9  12  12        3.56        5.38      1.21 o
  -8  12  12       12.43       11.36      1.11 o
  -7  12  12       12.04       14.71      1.24 o
  -6  12  12       39.14       46.56      1.79 o
  -5  12  12        9.70       12.34      1.16 o
  -4  12  12       33.97       36.80      1.63 o
  -3  12  12        8.00        7.22      0.91 o
  -2  12  12       69.51       73.11      1.92 o
  -1  12  12        5.94        6.51      1.00 o
   0  12  12       17.44       16.86      1.84 o
  -8  13  12        6.41        6.73      2.17 o
  -7  13  12       18.20       21.86      1.40 o
  -6  13  12       34.77       37.05      1.74 o
  -5  13  12        1.45        1.63      0.98 o
  -4  13  12        0.38       -0.20      0.96 o
  -3  13  12        0.82        0.82      0.89 o
  -2  13  12       14.27       17.51      1.45 o
 -13   0  13       93.16      114.42      5.64 o
 -11   0  13      552.41      621.81     17.59 o
  -9   0  13      110.19      105.53      3.21 o
  -7   0  13       65.56       66.69      2.46 o
  -5   0  13       51.41       43.39      2.07 o
  -3   0  13      139.21      144.77      4.07 o
  -1   0  13       66.91       66.71      2.68 o
   1   0  13      157.57      155.98      4.53 o
 -14   1  13        0.29       -0.06      1.08 o
 -13   1  13      134.37      160.18      3.88 o
 -12   1  13       10.89       14.16      1.76 o
 -11   1  13       99.26      111.93      3.00 o
 -10   1  13      178.77      191.41      4.05 o
  -9   1  13        2.02        0.74      0.78 o
  -8   1  13        5.14        2.95      0.73 o
  -7   1  13       24.60       16.71      0.98 o
  -6   1  13        3.17        3.15      0.67 o
  -5   1  13        6.35        8.06      0.84 o
  -4   1  13       34.30       35.92      1.40 o
  -3   1  13       20.87       23.21      1.21 o
  -2   1  13      105.61      101.15      2.98 o
  -1   1  13        5.08        6.68      0.89 o
   0   1  13       10.59        9.08      0.98 o
   1   1  13        2.30        1.66      0.89 o
   2   1  13       11.70       10.27      1.29 o
 -14   2  13       31.80       29.19      2.61 o
 -13   2  13       18.87       19.59      2.67 o
 -12   2  13       79.76       86.14      2.67 o
 -11   2  13       42.70       47.88      1.73 o
 -10   2  13       27.91       23.81      1.58 o
  -9   2  13       25.46       19.26      1.74 o
  -8   2  13       50.65       50.39      1.59 o
  -7   2  13       40.65       37.71      1.21 o
  -6   2  13       24.54       24.86      1.14 o
  -5   2  13       59.55       57.04      1.62 o
  -4   2  13      163.88      165.09      3.01 o
  -3   2  13       25.67       24.24      1.30 o
  -2   2  13       51.71       53.54      1.68 o
  -1   2  13        8.98        9.62      1.00 o
   0   2  13        2.00        0.89      0.72 o
   1   2  13        0.99        1.77      0.84 o
   2   2  13       45.01       41.03      3.26 o
 -14   3  13        5.06        4.08      1.61 o
 -13   3  13        2.94        2.24      1.13 o
 -12   3  13        0.29        1.85      0.89 o
 -11   3  13       30.95       33.92      1.57 o
 -10   3  13      188.73      198.52      3.58 o
  -9   3  13      177.39      175.48      3.71 o
  -8   3  13       23.81       19.65      1.29 o
  -7   3  13       37.32       40.92      1.46 o
  -6   3  13        0.20       -0.50      0.56 o
  -5   3  13       30.66       35.27      1.33 o
  -4   3  13        8.78        6.98      0.87 o
  -3   3  13       76.71       80.64      1.98 o
  -2   3  13       26.98       28.96      1.38 o
  -1   3  13      212.94      225.67      3.93 o
   0   3  13       23.71       23.94      1.30 o
   1   3  13       60.30       63.66      2.07 o
 -14   4  13        1.57       -0.65      1.74 o
 -13   4  13       17.66       25.71      1.46 o
 -12   4  13        0.09       -0.86      0.86 o
 -11   4  13        2.46        1.30      0.81 o
 -10   4  13       24.32       26.53      1.58 o
  -9   4  13        5.88        5.97      1.08 o
  -8   4  13        0.33        0.76      0.88 o
  -7   4  13      113.26      118.30      3.28 o
  -6   4  13        0.02       -0.55      0.57 o
  -5   4  13       19.32       18.17      1.03 o
  -4   4  13       25.47       32.00      1.38 o
  -3   4  13        7.39        4.65      0.81 o
  -2   4  13       36.17       39.40      1.52 o
  -1   4  13        7.37       10.18      1.06 o
   0   4  13       58.89       60.19      1.90 o
   1   4  13       76.97       81.60      2.25 o
 -13   5  13        0.00       -0.76      0.92 o
 -12   5  13       12.83       14.95      1.19 o
 -11   5  13        6.72        4.90      1.08 o
 -10   5  13       24.52       27.09      1.68 o
  -9   5  13        4.29        5.70      1.27 o
  -8   5  13        7.30        7.20      0.89 o
  -7   5  13       67.78       62.07      1.79 o
  -6   5  13       12.84       14.49      0.91 o
  -5   5  13        8.91        8.66      0.77 o
  -4   5  13       95.04       92.47      2.26 o
  -3   5  13       22.45       18.37      1.06 o
  -2   5  13      120.17      139.05      2.85 o
  -1   5  13        9.17       10.16      1.06 o
   0   5  13        0.00       -0.77      0.77 o
   1   5  13        7.25        5.91      1.00 o
 -13   6  13       16.87       23.56      1.66 o
 -12   6  13        2.83        5.07      1.21 o
 -11   6  13       24.02       24.79      1.63 o
 -10   6  13        6.94        5.40      1.08 o
  -9   6  13       27.00       26.63      1.33 o
  -8   6  13        8.38        7.71      1.03 o
  -7   6  13       14.26       17.78      1.14 o
  -6   6  13      175.28      163.79      3.12 o
  -5   6  13       23.96       23.71      1.10 o
  -4   6  13       18.25       20.25      1.03 o
  -3   6  13        3.04        1.68      0.76 o
  -2   6  13        9.55       14.32      1.08 o
  -1   6  13        2.08        1.63      0.86 o
   0   6  13       13.16       11.34      1.06 o
   1   6  13        9.49       10.80      1.25 o
 -12   7  13       29.32       34.22      1.92 o
 -11   7  13       16.84       16.03      1.46 o
 -10   7  13        1.47        1.30      0.96 o
  -9   7  13        2.36        2.81      0.81 o
  -8   7  13       40.30       41.43      1.63 o
  -7   7  13       20.87       25.18      1.35 o
  -6   7  13        1.76        3.11      0.81 o
  -5   7  13       45.53       55.34      1.53 o
  -4   7  13       13.17       14.66      1.03 o
  -3   7  13        2.41        3.62      0.86 o
  -2   7  13       23.19       22.52      1.30 o
  -1   7  13       74.92       78.57      2.17 o
   0   7  13       12.24       12.69      1.10 o
   1   7  13        0.09        0.65      1.52 o
 -12   8  13        1.20       -1.74      1.95 o
 -11   8  13       31.20       31.32      1.87 o
 -10   8  13       12.01       15.84      1.37 o
  -9   8  13       11.38       15.14      1.14 o
  -8   8  13       39.02       45.76      1.68 o
  -7   8  13        2.02        4.76      0.92 o
  -6   8  13       10.22       13.94      1.09 o
  -5   8  13      136.10      137.08      2.52 o
  -4   8  13      160.64      146.39      2.66 o
  -3   8  13       18.72       19.09      1.09 o
  -2   8  13       33.62       43.61      1.47 o
  -1   8  13        3.11        3.46      0.95 o
   0   8  13       39.42       40.35      1.96 o
 -11   9  13        7.62       11.72      2.61 o
 -10   9  13       48.60       62.28      2.06 o
  -9   9  13        8.78       13.88      1.14 o
  -8   9  13        7.71        7.91      1.00 o
  -7   9  13        8.26        9.30      1.00 o
  -6   9  13       33.73       34.62      1.85 o
  -5   9  13        8.47        8.92      1.03 o
  -4   9  13        0.29       -0.68      0.75 o
  -3   9  13       21.79       22.78      1.20 o
  -2   9  13       25.13       25.66      1.38 o
  -1   9  13        5.92        4.23      0.83 o
   0   9  13       23.37       25.62      2.82 o
 -10  10  13        8.95       13.20      1.76 o
  -9  10  13       22.06       19.78      1.33 o
  -8  10  13       19.98       20.33      1.27 o
  -7  10  13       10.75       11.84      1.14 o
  -6  10  13       59.74       62.24      1.98 o
  -5  10  13       47.19       52.84      1.85 o
  -4  10  13       40.52       52.74      2.04 o
  -3  10  13        0.00        0.02      0.75 o
  -2  10  13       11.62       13.82      1.05 o
  -1  10  13        2.98        3.04      1.95 o
 -10  11  13        9.78       16.07      2.39 o
  -9  11  13        1.53        2.61      1.38 o
  -8  11  13       13.93       12.80      1.42 o
  -7  11  13        7.22        7.74      1.06 o
  -6  11  13       21.84       30.95      2.60 o
  -5  11  13       18.91       24.40      1.44 o
  -4  11  13        5.33        6.37      1.06 o
  -3  11  13       10.25       11.24      1.14 o
  -2  11  13        0.87        1.23      1.08 o
  -6  12  13        0.12        1.19      1.23 o
  -5  12  13       44.62       48.25      2.76 o
  -4  12  13        3.24        3.37      1.38 o
  -3  12  13       12.39       17.04      1.76 o
 -12   0  14        2.41        8.03      2.39 o
 -10   0  14        5.03        4.34      1.95 o
  -8   0  14       12.33       19.54      2.17 o
  -6   0  14        0.43       -0.92      0.92 o
  -4   0  14       54.03       57.18      2.93 o
  -2   0  14       13.93       16.40      1.69 o
   0   0  14       57.16       54.44      3.80 o
 -13   1  14        9.96       12.06      1.91 o
 -12   1  14        4.93        1.42      1.95 o
 -11   1  14       78.97       91.49      3.53 o
 -10   1  14       94.69      114.81      3.67 o
  -9   1  14        2.65        1.74      0.88 o
  -8   1  14        1.18        1.82      0.99 o
  -7   1  14        4.04        6.50      0.84 o
  -6   1  14        1.02        2.26      0.75 o
  -5   1  14       74.35       89.85      2.45 o
  -4   1  14       71.61       72.44      1.97 o
  -3   1  14        0.01        0.20      0.81 o
  -2   1  14       18.14       22.46      1.33 o
  -1   1  14        6.64        7.45      1.00 o
   0   1  14        3.29        4.63      1.15 o
 -13   2  14       76.68      104.83      3.91 o
 -12   2  14       24.73       37.29      2.44 o
 -11   2  14       74.02       90.55      5.32 o
 -10   2  14        4.57        4.34      1.52 o
  -9   2  14       15.79       19.06      1.61 o
  -8   2  14       62.07       62.02      1.96 o
  -7   2  14       43.68       41.91      1.75 o
  -6   2  14        0.16       -0.60      0.65 o
  -5   2  14        0.34        0.63      0.73 o
  -4   2  14        1.40        0.51      0.81 o
  -3   2  14      119.14      135.57      2.82 o
  -2   2  14       30.30       31.04      1.46 o
  -1   2  14       54.56       52.57      1.79 o
   0   2  14       18.27       21.49      2.61 o
 -13   3  14        9.23       13.28      2.71 o
 -12   3  14       10.92       14.46      1.46 o
 -11   3  14       96.17      121.31      4.78 o
 -10   3  14        5.41        2.89      1.30 o
  -9   3  14        5.53        2.13      1.14 o
  -8   3  14        0.82        2.82      1.00 o
  -7   3  14       48.98       50.58      2.20 o
  -6   3  14        7.24        7.54      0.89 o
  -5   3  14       46.83       52.15      1.65 o
  -4   3  14       13.36        9.62      0.95 o
  -3   3  14        7.04        7.19      0.92 o
  -2   3  14        2.76        2.55      0.87 o
  -1   3  14       10.01        9.42      1.06 o
 -13   4  14        2.78        1.28      1.11 o
 -12   4  14       17.31       23.37      1.62 o
 -11   4  14       20.13       19.99      1.54 o
 -10   4  14        1.13       -0.69      1.14 o
  -9   4  14        1.48        0.16      2.50 o
  -8   4  14       32.37       36.10      1.75 o
  -7   4  14        0.03       -0.07      0.88 o
  -6   4  14        1.90        0.32      0.72 o
  -5   4  14       11.40        9.69      0.97 o
  -4   4  14        0.97        1.47      0.76 o
  -3   4  14       16.80       16.29      1.14 o
  -2   4  14       38.98       41.91      2.35 o
  -1   4  14       16.53       19.11      1.35 o
 -12   5  14        4.91        3.96      1.17 o
 -11   5  14        1.38        1.00      1.08 o
 -10   5  14        0.21       -0.84      0.96 o
  -9   5  14       13.75       20.26      1.42 o
  -8   5  14        8.28        6.93      1.13 o
  -7   5  14        1.10        0.43      0.88 o
  -6   5  14        3.38        3.47      1.23 o
  -5   5  14       82.20       89.69      2.17 o
  -4   5  14       11.13       11.64      1.03 o
  -3   5  14        0.31        0.08      0.79 o
  -2   5  14        9.82       10.00      1.07 o
  -1   5  14        6.73        5.58      1.00 o
 -12   6  14        0.76        2.12      2.39 o
 -11   6  14       17.23       18.98      1.54 o
 -10   6  14        3.64        2.39      1.13 o
  -9   6  14       11.65       11.61      1.03 o
  -8   6  14       98.79      106.50      2.44 o
  -7   6  14        1.59        1.59      0.88 o
  -6   6  14        9.08        7.91      1.13 o
  -5   6  14        7.79        8.49      1.13 o
  -4   6  14       60.07       62.25      1.87 o
  -3   6  14       32.89       38.21      1.60 o
  -2   6  14       47.98       53.27      1.84 o
  -1   6  14        0.32       -0.65      1.52 o
 -11   7  14        2.97        3.73      1.21 o
 -10   7  14       28.95       33.35      1.79 o
  -9   7  14        2.80        2.93      1.07 o
  -8   7  14        0.18        0.57      0.81 o
  -7   7  14       33.81       31.36      1.52 o
  -6   7  14       85.41       93.26      2.76 o
  -5   7  14        1.91       -0.27      1.01 o
  -4   7  14        4.21        3.45      1.04 o
  -3   7  14       90.83       97.00      2.41 o
  -2   7  14       21.94       20.21      1.76 o
  -1   7  14       16.62       16.93      2.39 o
 -11   8  14        0.01        0.65      1.95 o
 -10   8  14       43.18       49.23      2.68 o
  -9   8  14        0.18        0.40      0.92 o
  -8   8  14       38.05       36.63      1.65 o
  -7   8  14        4.14        6.72      1.00 o
  -6   8  14       21.18       19.99      1.32 o
  -5   8  14       25.09       29.79      1.79 o
  -4   8  14        1.18       -0.60      1.04 o
  -3   8  14        0.23        0.11      1.23 o
  -2   8  14        0.73       -0.06      1.04 o
 -10   9  14        1.91       -0.22      1.95 o
  -9   9  14        0.20       -0.51      1.00 o
  -8   9  14        0.84        2.54      1.04 o
  -7   9  14       57.60       59.32      1.98 o
  -6   9  14        6.26        7.44      1.21 o
  -5   9  14      134.94      145.02      3.12 o
  -4   9  14       17.29       19.52      1.95 o
  -3   9  14        6.19        6.51      2.17 o
  -9  10  14       41.36       50.59      3.69 o
  -8  10  14        1.55        2.39      1.85 o
  -7  10  14        0.57        1.80      1.30 o
  -6  10  14        0.38        1.52      1.74 o
  -5  10  14        0.49        2.71      1.38 o
  -4  10  14       30.78       31.59      1.84 o
  -9   0  15       28.44       37.78      2.82 o
  -7   0  15        3.80        3.52      1.14 o
  -5   0  15      147.66      154.36      5.21 o
  -3   0  15      106.91      127.14      3.99 o
 -12   1  15        6.14        6.73      2.39 o
 -11   1  15       23.35       24.75      2.82 o
 -10   1  15        0.86        2.82      1.74 o
  -9   1  15        1.78        1.09      1.52 o
  -8   1  15        4.31        5.35      1.23 o
  -7   1  15        0.63        0.54      0.73 o
  -6   1  15       23.16       34.99      1.52 o
  -5   1  15       47.25       46.14      1.91 o
  -4   1  15       24.92       24.80      1.44 o
  -3   1  15        3.56        2.36      0.95 o
 -12   2  15       45.38       54.71      4.34 o
 -11   2  15        0.03        0.00      1.74 o
 -10   2  15        3.70        3.26      1.74 o
  -9   2  15       16.09       19.11      2.39 o
  -8   2  15        3.15        2.61      1.74 o
  -7   2  15        4.19        4.18      0.99 o
  -6   2  15       70.06       76.36      2.06 o
  -5   2  15        2.47        1.25      0.87 o
  -4   2  15       70.49       80.37      2.20 o
  -3   2  15       15.39       12.06      1.14 o
 -12   3  15        1.57        4.57      2.17 o
 -11   3  15        2.36        4.35      1.45 o
 -10   3  15       13.05       18.06      1.76 o
  -9   3  15       49.07       65.57      3.69 o
  -8   3  15        5.48        5.01      1.20 o
  -7   3  15       14.44       14.44      1.54 o
  -6   3  15        5.63        5.49      0.92 o
  -5   3  15        9.62        5.71      0.95 o
  -4   3  15       13.44       18.64      2.00 o
  -3   3  15        6.10        7.00      1.21 o
 -11   4  15       13.24       17.77      2.93 o
 -10   4  15        2.14        1.43      1.30 o
  -9   4  15       22.73       31.45      2.39 o
  -8   4  15       23.07       31.48      2.15 o
  -7   4  15        2.10        2.17      1.20 o
  -6   4  15        2.89        5.37      1.16 o
  -5   4  15       24.76       26.61      1.38 o
  -4   4  15       20.71       26.86      1.46 o
  -3   4  15       10.22       13.36      1.61 o
 -11   5  15        0.10       -0.43      1.95 o
 -10   5  15       12.06       11.14      1.61 o
  -9   5  15       14.13       15.50      1.76 o
  -8   5  15       10.64       13.79      1.69 o
  -7   5  15       24.84       30.33      2.07 o
  -6   5  15       11.38       14.22      1.61 o
  -5   5  15        0.10        0.46      1.04 o
  -4   5  15        0.39        1.42      1.02 o
  -3   5  15       28.85       36.10      2.22 o
 -10   6  15       56.27       61.01      4.34 o
  -9   6  15        9.06       14.11      1.69 o
  -8   6  15        1.94        2.01      1.04 o
  -7   6  15        1.79        2.31      1.30 o
  -6   6  15        6.61        8.61      1.54 o
  -5   6  15       45.79       49.92      4.99 o
  -4   6  15        0.78        0.22      1.74 o
  -3   6  15        4.79        4.78      1.74 o
  -9   7  15       15.86       20.51      1.91 o
  -8   7  15       10.88        9.96      1.61 o
  -7   7  15        9.30        8.34      1.54 o
  -6   7  15       11.11       10.42      2.39 o
  -4   7  15       13.01       14.55      2.39 o
  -8   8  15       31.57       33.87      3.47 o
  -7   8  15        0.74        1.74      1.95 o
  -8   0  16        0.64        0.22      1.52 o
  -6   0  16       74.34       87.78      3.30 o
 -10   1  16        2.03        4.13      1.74 o
  -9   1  16        8.87       14.11      2.17 o
  -8   1  16        4.16        3.15      1.23 o
  -7   1  16        0.06        0.36      0.91 o
  -6   1  16       13.89       20.07      1.46 o
  -5   1  16        3.10        1.30      1.95 o
  -9   2  16        0.09        0.43      1.74 o
  -8   2  16        4.85        8.90      1.95 o
  -7   2  16       10.33       11.17      1.61 o
  -6   2  16        0.20       -0.08      0.99 o
  -5   2  16        5.47        8.25      2.17 o
  -8   3  16        0.20       -1.52      1.74 o
  -7   3  16        1.54        3.69      1.95 o
  -6   3  16       11.55       14.19      1.61 o
  -5   3  16        8.52       11.27      1.61 o
  -8   4  16        7.98        8.25      2.17 o
  -7   4  16        7.86       10.42      2.17 o
 
